# Supplementary material for: Infection patterns of dengue, Zika and endosymbiont Wolbachia in the mosquito Aedes albopictus in Hong Kong
Source: Parasit Vectors. 2020 Jul 20;13:361. doi: 10.1186/s13071-020-04231-x (PMC7372788; doi:10.1186/s13071-020-04231-x)
Supplement: Supplementary file 1 — Additional file 1: Table S1. Sample information used in the Zika test. Table S2. Sample information used in the dengue test. Table S3. Sample information used in the Wolbachia test. Table S4. a Monthly number of tested samples between 2018 and 2019. b–f Data summary of Table S1–S3. Table S5. Chi-square analyses of total infection frequency between three sites. Table S6. Chi-square analyses of different Wolbachia infection types between New Territories & Kowloon and other sites. Table S7. Chi-square analyses of total infection frequency between 18 districts. Table S8. Chi-square analyses of different Wolbachia infection types between four districts. [file 13071_2020_4231_MOESM1_ESM.xlsx]

## Sheet: Table S1
Sample ID	Sample code	Month	Location	District	Results	Date of collection from FEHD	Remark
1	ZQT-21-090518-5	May		North	Negative	2018-06-06
2	ZQT-21-090518-5a	May		North	Negative	2018-06-06
3	ZQT-21-090518-13	May		North	Negative	2018-06-06
4	ZQT-21-090518-16	May		North	Negative	2018-06-06
5	ZQT-21-090518-20	May		North	Negative	2018-06-06
6	ZQT-21-090518-38	May		North	Negative	2018-06-06
7	ZQT-21-090518-38a	May		North	Negative	2018-06-06
8	ZQT-26-180518-33	May		Kwun Tong	Negative	2018-06-06
9	ZQT-26-180518-16	May		Tuen Mun	Negative	2018-06-06
1	ZQT-CAD-26042018-1	Apr	Civil Aviation Dept.	Islands	Negative	2018-06-06
2	ZQT-SP-02052018-31	May	Chun Wan Road	Islands	Negative	2018-06-06
3	ZQT-EXP-04052018-13	May	Asia World Expo	Islands	Negative	2018-06-06
4	ZQT-CAD-03052018- 1	May	Civil Aviation Dept.	Islands	Negative	2018-06-06
5	ZQT-KL-03052018-13	May	Kwo Lo Wan Road	Islands	Negative	2018-06-06
6	ZQT-KL-03052018-14	May	Kwo Lo Wan Road	Islands	Negative	2018-06-06
7	ZQT-KL-03052018-16	May	Kwo Lo Wan Road	Islands	Negative	2018-06-06
8	ZQT-K-30042018-12	Apr	Cheong Wong Road	Yau Tsim Mong	Negative	2018-06-06
9	ZQT-K-30042018-27	Apr	Skyplaza	Islands	Negative	2018-06-06
10	ZQT-T-02052018-11	May	Chek Lap Kok South Road	Islands	Negative	2018-06-06
11	ZQT-GG-03052018-1	May	Catering Road West	Islands	Negative	2018-06-06
12	ZQT-NPC-03052018-20	May	New Yau Ma Tei PCWA	Yau Tsim Mong	Negative	2018-06-06
13	ZQT-YFD-03052018-19	May	Yuen Fat Depot	Sham Shui Po	Negative	2018-06-06
14	ZQT-CMW-07052018-10	May	China Merchants Wharf	Central & Western	Negative	2018-06-06
15	ZQT-TPC-08052018-9	May	Tuen Mun PCWA	Tuen Mun	Negative	2018-06-06
16	ZQT-SP-10052018-4 7	May	South Perimeter Road	Islands	Negative	2018-06-06
17	ZQT-X-10052018-5	May	Scenic Road	Islands	Negative	2018-06-06
18	ZQT-LC-10052018-5	May	Scenic Road	Islands	Negative	2018-06-06
19	ZQT-LC-10052018-6	May	Tradeport	Islands	Negative	2018-06-06
20	ZQT-F-10052018-1	May	Fire Station	Islands	Negative	2018-06-06
21	ZQT-RPC-08052018-12	May	Rambler Channel PCWA	Kwai Tsing	Negative	2018-06-06
22	ZQT-RPC-08052018-16	May	Rambler Channel PCWA	Kwai Tsing	Negative	2018-06-06
23	ZQT-RTT-08052018-7	May	River Trade Terminal	Tuen Mun	Negative	2018-06-06
24	ZQT-SPC-10052018-11	May	Stonecutters Island PCWA	Central & Western	Negative	2018-06-06
25	ZQT-SPC-10052018-15	May	Stonecutters Island PCWA	Central & Western	Negative	2018-06-06
26	ZQT-SPC-10052018-16	May	Stonecutters Island PCWA	Central & Western	Negative	2018-06-06
27	ZQT-SBC-08052018-20	May	Shenzhen Bay Control Point	North	Negative	2018-06-06
28	ZQT-SBC-08052018-46	May	Shenzhen Bay Control Point	North	Negative	2018-06-06
29	ZQT-SBC-08052018-47	May	Shenzhen Bay Control Point	North	Negative	2018-06-06
30	ZQT-CAD-1005201.8- 1	May	Civil Aviation Dept.	Islands	Negative	2018-06-06
31	ZQT-KL-10052018-13	May	Kwo Lo Wan Road	Islands	Negative	2018-06-06
32	ZQT-KL-10052018-15	May	Kwo Lo Wan Road	Islands	Negative	2018-06-06
33	ZQT-KL-10052018--16	May	Kwo Lo Wan Road	Islands	Negative	2018-06-06
34	ZQT-DG-10052018-6	May	Dragonair Tower	Islands	Negative	2018-06-06
35	ZQTKL-17052018-13	May	Kwo Lo Wan Road	Islands	Negative	2018-06-06
36	ZQT-SP 17052018-16	May	South Perimeter Road	Islands	Negative	2018-06-06
37	ZQT-T-16052018-11	May	Chek Lap Kok South Road	Islands	Negative	2018-06-06
38	ZQT-X-17052018-l	May	Chek Lap Kok South Road	Islands	Negative	2018-06-06
39	ZQT-X--17052018-5	May	Scenic Road	Islands	Negative	2018-06-06
1	ZQT-49-070518-14	May		Wong Tai Sin	Negative	2018-06-20
2	ZQT-49-070518-17	May		Wong Tai Sin	Negative	2018-06-20
3	ZQT-49-070518-27	May		Wong Tai Sin	Negative	2018-06-20
4	ZQT-49-070518-41	May		Wong Tai Sin	Negative	2018-06-20
5	ZQT-49-070518-46	May		Wong Tai Sin	Negative	2018-06-20
6	ZQT-49-070518-47	May		Wong Tai Sin	Negative	2018-06-20
7	ZQT-21-090518-5b	May		North	Negative	2018-06-20
8	ZQT-21-090518-13a	May		North	Negative	2018-06-20
9	ZQT-26-180518-8	May		Kwun Tong	Negative	2018-06-20
10	ZQT-26-180518-30	May		Kwun Tong	Negative	2018-06-20
11	ZQT-44-240518-19	May		Islands	Negative	2018-06-20
12	ZQT-40-230518-6	May		Kwai Tsing	Negative	2018-06-20
13	ZQT-48-090518-15	May		Kowloon City	Negative	2018-06-20
1	ZQT-LMCSL-14052018-1	May	Lok Ma Chau Spur Line	Yuen Long	Negative	2018-06-20
2	ZQT-SSS-14052018-1	May	Sheung Shui Slaughterhouse	North	Negative	2018-06-20
3	ZQT-SSS-14052018- 7	May	Sheung Shui Slaughterhouse	North	Negative	2018-06-20
4	ZQT-SSS-14052018-9	May	Sheung Shui Slaughterhouse	North	Negative	2018-06-20
5	VZQT-STK-17052018-2	May	Sha Tau Kok Control Point	North	Negative	2018-06-20
6	ZQT-CMW-14052018-2	May	China Merchants Wharf	Central & Western	Negative	2018-06-20
7	ZQT-CMW-14052018- 7	May	China Merchants Wharf	Central & Western	Negative	2018-06-20
8	ZQT-CMW-14052018-12	May	China Merchants Wharf	Central & Western	Negative	2018-06-20
9	QT-WPC-14052018-15	May	Western District PCWA	Central & Western	Negative	2018-06-20
10	ZQT-KCT-16052018-17	May	Kai Tak Cruise Terminal	Kowloon City	Negative	2018-06-20
11	ZQT-KCT-16052018-30	May	Kai Tak Cruise Terminal	Kowloon City	Negative	2018-06-20
12	ZQT-SP-24052018-15	May	South Perimeter Road	Islands	Negative	2018-06-20
13	ZQT-T-23052018-12	May	Scenic Road	Islands	Negative	2018-06-20
14	ZQT-X-24052018-6	May	Scenic Road	Islands	Negative	2018-06-20
15	ZQT-LW-17052018-19	May	Lo Wu control point	North	Negative	2018-06-20
16	ZQT-STK-17052018-3	May	Sha Tau Kok Control Point	North	Negative	2018-06-20
17	ZQT-STK-17052018-18	May	Sha Tau Kok Control Point	North	Negative	2018-06-20
18	ZQT-LW-24052018-17	May	Lo Wu control point	North	Negative	2018-06-20
19	ZQT-KL-24052018-13	May	Kwo Lo Wan Road	Islands	Negative	2018-06-20
20	ZQT-LW-24052018-18	May	Lo Wu control point	North	Negative	2018-06-20
21	ZQT-LW-24052018-19	May	Lo Wu control point	North	Negative	2018-06-20
22	ZQT-MKT-24052018-18	May	Man Kam To Control Point	North	Negative	2018-06-20
23	ZQT-STK-24052018-2	May	Sha Tau Kok Control Point	North	Negative	2018-06-20
24	ZQT-STK-24052018-17	May	Sha Tau Kok Control Point	North	Negative	2018-06-20
25	ZQT-STK-24052018-18	May	Sha Tau Kok Control Point	North	Negative	2018-06-20
	Total number of samples tested on June 2018				86
1	ZQT-16-070518-49	May		Tuen Mun	Negative	2018-07-05
2	ZQT-16-070518-56	May		Wong Tai Sin	Negative	2018-07-05
3	ZQT-16-070518-39	May		Wong Tai Sin	Negative	2018-07-05
4	ZQT-16-070518-29	May		Wong Tai Sin	Negative	2018-07-05
5	ZQT-16-070518-34	May		Wong Tai Sin	Negative	2018-07-05
6	ZQT-16-070518-26	May		Wong Tai Sin	Negative	2018-07-05
7	ZQT-16-070518-28	May		Wong Tai Sin	Negative	2018-07-05
8	ZQT-51-080518-38	May		Wong Tai Sin	Negative	2018-07-05
9	ZQT-51-080518-40	May		Yau Tsim Mong	Negative	2018-07-05
10	ZQT-51-080518-32	May		Yau Tsim Mong	Negative	2018-07-05
11	ZQT-51-080518-4	May		Yau Tsim Mong	Negative	2018-07-05
12	ZQT-19-080518-50	May		Yau Tsim Mong	Negative	2018-07-05
13	ZQT-19-080518-41	May		Tai Po	Negative	2018-07-05
14	ZQT-19-080518-15	May		Tai Po	Negative	2018-07-05
15	ZQT-19-080518-17	May		Tai Po	Negative	2018-07-05
16	ZQT-19-080518-22	May		Tai Po	Negative	2018-07-05
17	ZQT-19-080518-6	May		Tai Po	Negative	2018-07-05
18	ZQT-48-090518-29	May		Tai Po	Negative	2018-07-05
19	ZQT-48-090518-15a	May		Kowloon City	Negative	2018-07-05
20	ZQT-48-090518-14	May		Kowloon City	Negative	2018-07-05
21	ZQT-18-090518-20	May		Kowloon City	Negative	2018-07-05
22	ZQT-18-090518-13	May		Southern	Negative	2018-07-05
23	ZQT-18-090518-14	May		Southern	Negative	2018-07-05
24	ZQT-18-090518-15	May		Southern	Negative	2018-07-05
25	ZQT-18-090518-19	May		Southern	Negative	2018-07-05
26	ZQT-25-080518-45	May		Southern	Negative	2018-07-05
27	ZQT-25-080518-14	May		Tuen Mun	Negative	2018-07-05
28	ZQT-25-080518-53	May		Tuen Mun	Negative	2018-07-05
29	ZQT-20-090518-29	May		Tuen Mun	Negative	2018-07-05
30	ZQT-20-090518-9	May		North	Negative	2018-07-05
31	ZQT-20-090518-45	May		North	Negative	2018-07-05
32	ZQT-20-090518-53	May		North	Negative	2018-07-05
33	ZQT-20-090518-15	May		North	Negative	2018-07-05
34	ZQT-20-090518-52	May		North	Negative	2018-07-05
35	ZQT-20-090518-39	May		North	Negative	2018-07-05
36	ZQT-20-090518-23	May		North	Negative	2018-07-05
37	ZQT-20-090518-6	May		North	Negative	2018-07-05
38	ZQT-20-090518-14	May		North	Negative	2018-07-05
39	ZQT-20-090518-7	May		North	Negative	2018-07-05
40	ZQT-21-120618-21	Jun		North	Negative	2018-07-05
41	ZQT-21-120618-25	Jun		North	Negative	2018-07-05
42	ZQT-21-120618-38	Jun		North	Negative	2018-07-05
43	ZQT-21-120618-39	Jun		North	Negative	2018-07-05
44	ZQT-21-120618-57	Jun		North	Negative	2018-07-05
45	ZQT-40-230518-19	May		North	Negative	2018-07-05
46	ZQT-40-230518-52	May		Kwai Tsing	Negative	2018-07-05
47	ZQT-26-150618-24	Jun		Kwai Tsing	Negative	2018-07-05
48	ZQT-44-240518-23	May		Kwun Tong	Negative	2018-07-05
49	ZQT-35-070618-43	Jun		Islands	Negative	2018-07-05
50	ZQT-35-070618-45	Jun		Yuen Long	Negative	2018-07-05
51	ZQT-46 -210518-44a	May		Yuen Long	Negative	2018-07-05
52	ZQT-45-240518-7	May		Kwun Tong	Negative	2018-07-05
53	ZQT-45-240518-21	May		Sai Kung	Negative	2018-07-05
54	ZQT-36-210518-7	May		Sai Kung	Negative	2018-07-05
55	ZQT-36-210518-23	May		Sai Kung	Negative	2018-07-05
56	ZQT-36-210518-42	May		Sai Kung	Negative	2018-07-05
57	ZQT-21-090518-16a	May		Sai Kung	Negative	2018-07-05
58	ZQT-46-210518-44	May		North	Negative	2018-07-05
59	ZQT-44-240518-49	May		Kwun Tong	Negative	2018-07-05
60	ZQT-45-240518-5	May		Islands	Negative	2018-07-05
61	ZQT-45-240518-10	May		Sai Kung	Negative	2018-07-05
62	ZQT-45-240518-20	May		Sai Kung	Negative	2018-07-05
63	ZQT-50-230518-27	May		Sai Kung	Negative	2018-07-05
64	ZQT-50-230518-29	May		Kwai Tsing	Negative	2018-07-05
65	ZQT-26-180518-9	May		Kwai Tsing	Negative	2018-07-05
66	ZQT-26-180518-16a	May		Kwun Tong	Negative	2018-07-05
67	ZQT-26-180518-25	May		Kwun Tong	Negative	2018-07-05
68	ZQT-26-180518-30a	May		Kwun Tong	Negative	2018-07-05
69	ZQT-29-180518-3	May		Kwun Tong	Negative	2018-07-05
70	ZQT-29-180518-26	May		Tsuen Wan	Negative	2018-07-05
71	ZQT-29-180518-50	May		Tsuen Wan	Negative	2018-07-05
72	ZQT-40-230518-28	May		Tsuen Wan	Negative	2018-07-05
73	ZQT-40-230518-37	May		Kwai Tsing	Negative	2018-07-05
74	ZQT-38-290518-20	May		Kwai Tsing	Negative	2018-07-05
75	ZQT-38-290518-43	May		Sai Kung	Negative	2018-07-05
76	ZQT-38-290518-58	May		Sai Kung	Negative	2018-07-05
77	ZQT-38-290518-61	May		Sai Kung	Negative	2018-07-05
78	ZQT-38-290518-61	May		Sai Kung	Negative	2018-07-05
1	ZQT-KL-31052018-13	May	Kwo Lo Wan Road	Islands	Negative	2018-07-05
2	ZQT-KL-31052018-14	May	Kwo Lo Wan Road	Islands	Negative	2018-07-05
3	ZQT-KL-31052018-15	May	Kwo Lo Wan Road	Islands	Negative	2018-07-05
4	ZQT-X-31052018-1	May	Chek Lap Kok South Road	Islands	Negative	2018-07-05
5	ZQT-X-31052018-5	May	Scenic Road	Islands	Negative	2018-07-05
6	ZQT-KCT-23052018-7	May	Kai Tak Cruise Terminal	Kowloon City	Negative	2018-07-05
7	ZQT-KCT-23052018-32	May	Kai Tak Cruise Terminal	Kowloon City	Negative	2018-07-05
8	ZQT-KCT-23052018-35	May	Kai Tak Cruise Terminal	Kowloon City	Negative	2018-07-05
9	ZQT-TPC-29052018-15	May	Tuen Mun PCWA	Tuen Mun	Negative	2018-07-05
10	ZQT-LW-17052018-18	May	Lo Wu Control Point	North	Negative	2018-07-05
11	ZQT-SBC-29052018-46	May	Shenzhen Bay Control Point	North	Negative	2018-07-05
12	ZQT-T-06062018-12	Jun	Scenic Road	Islands	Negative	2018-07-05
13	ZQT-YFD-06062018-16	Jun	Yuen Fat Depot	Sham Shui Po	Negative	2018-07-05
14	ZQT-YFD-06062018-19	Jun	Yuen Fat Depot	Sham Shui Po	Negative	2018-07-05
15	ZQT-CAD-07062018-1	Jun	Civil Aviation Dept.	Islands	Negative	2018-07-05
16	ZQT-KL-07062018-10	Jun	Kwo Lo Wan Road	Islands	Negative	2018-07-05
17	ZQT-KL-07062018-12	Jun	Kwo Lo Wan Road	Islands	Negative	2018-07-05
18	ZQT-KL-07062018-15	Jun	Kwo Lo Wan Road	Islands	Negative	2018-07-05
19	ZQT-BA-05062018-2	Jun	Hong Kong Business Aviation Centre Ltd	Islands	Negative	2018-07-05
20	ZQT-SP-07062018-16	Jun	South Perimeter Road	Islands	Negative	2018-07-05
21	ZQT-SP-07062018-21	Jun	South Perimeter Road	Islands	Negative	2018-07-05
22	ZQT-EXP-08062018-13	Jun	Asia World Expo	Islands	Negative	2018-07-05
23	ZQT-SP-13062018-40	Jun	signpole of Super Terminal 1	Islands	Negative	2018-07-05
24	ZQT-SP-14062018-21	Jun	South Perimeter Road	Islands	Negative	2018-07-05
25	ZQT-SP-14062018-23	Jun	South Perimeter Road	Islands	Negative	2018-07-05
26	ZQT-SP-14062018-45	Jun	Chun Wan Road	Islands	Negative	2018-07-05
27	ZQT-T-13062018-12	Jun	Scenic Road	Islands	Negative	2018-07-05
28	ZQT-X-14062018-2	Jun	Chek Lap Kok South Road	Islands	Negative	2018-07-05
29	ZQT-LU-14062018-4	Jun	Lufthansa Sky Chef	Islands	Negative	2018-07-05
30	ZQT-LC-14062018-5	Jun	Tradeport	Islands	Negative	2018-07-05
31	ZQT-KL-14062018-10	Jun	Kwo Lo Wan Road	Islands	Negative	2018-07-05
32	ZQT-KL-14062018-11	Jun	Kwo Lo Wan Road	Islands	Negative	2018-07-05
33	ZQT-KL-14062018-13	Jun	Kwo Lo Wan Road	Islands	Negative	2018-07-05
34	ZQT-KL-14062018-15	Jun	Kwo Lo Wan Road	Islands	Negative	2018-07-05
35	ZQT-KL-14062018-16	Jun	Kwo Lo Wan Road	Islands	Negative	2018-07-05
36	ZQT-DG-14062018-3	Jun	Dragonair Tower	Islands	Negative	2018-07-05
37	ZQT-CMW-04062018-2	Jun	China Merchants Wharf	Central & Western	Negative	2018-07-05
38	ZQT-CMW-04062018-5	Jun	China Merchants Wharf	Central & Western	Negative	2018-07-05
39	ZQT-CMW-04062018-12	Jun	China Merchants Wharf	Central & Western	Negative	2018-07-05
40	ZQT-CMW-04062018-15	Jun	China Merchants Wharf	Central & Western	Negative	2018-07-05
41	ZQT-CMW-04062018-18	Jun	China Merchants Wharf	Central & Western	Negative	2018-07-05
42	ZQT-CT8-06062018-12	Jun	Container Terminal 8	Kwai Tsing	Negative	2018-07-05
43	ZQT-NPC-06062018-20	Jun	New Yau Ma Tei PCWA	Yau Tsim Mong	Negative	2018-07-05
44	ZQT-RPC-08062018-3	Jun	Rambler Channel PCWA	Kwai Tsing	Negative	2018-07-05
45	ZQT-RPC-08062018-17	Jun	Rambler Channel PCWA	Kwai Tsing	Negative	2018-07-05
46	ZQT-RPC-08062018-20	Jun	Rambler Channel PCWA	Kwai Tsing	Negative	2018-07-05
47	ZQT-RTT08062018-8	Jun	River Trade Terminal	Tuen Mun	Negative	2018-07-05
48	ZQT-KCT-12062018-29	Jun	Kai Tak Cruise Terminal	Kowloon City	Negative	2018-07-05
49	ZQT-KCT-12062018-32	Jun	Kai Tak Cruise Terminal	Kowloon City	Negative	2018-07-05
50	ZQT-KCT-12062018-39	Jun	Kai Tak Cruise Terminal	Kowloon City	Negative	2018-07-05
1	ZQT-38-240518-3	May		Sai Kung	Negative	2018-07-11
2	ZQT-38-240518-22	May		Sai Kung	Negative	2018-07-11
3	ZQT-38-240518-44	May		Sai Kung	Negative	2018-07-11
4	ZQT-38-240518-47	May		Sai Kung	Negative	2018-07-11
5	ZQT-38-240518-50	May		Sai Kung	Negative	2018-07-11
6	ZQT-38-240518-60	May		Sai Kung	Negative	2018-07-11
7	ZQT-21-120618-5	Jun		North	Negative	2018-07-11
8	ZQT-21-120618-20	Jun		North	Negative	2018-07-11
9	ZQT-21-120618-25a	Jun		North	Negative	2018-07-11
10	ZQT:.35-070618-21	Jun		Yuen Long	Negative	2018-07-11
11	ZQT-35-070618-36	Jun		Yuen Long	Negative	2018-07-11
12	ZQT-26-150618-39	Jun		Kwun Tong	Negative	2018-07-11
1	ZQT-SPC-13062018-10	Jun	Stonecutters Island PCWA	Central & Western	Negative	2018-07-11
2	ZQT-SPC-13062018-11	Jun	Stonecutters Island PCWA	Central & Western	Negative	2018-07-11
3	ZQT-SPC-13062018-16	Jun	Stonecutters Island PCWA	Central & Western	Negative	2018-07-11
4	ZQT-NPC-13062018-13	Jun	New Yau Ma Tei PCWA	Yau Tsim Mong	Negative	2018-07-11
5	ZQT-NPC-13062018-19	Jun	New Yau Ma Tei PCWA	Yau Tsim Mong	Negative	2018-07-11
6	ZQT-YFD-13062018-7	Jun	Yuen Fat Depot	Sham Shui Po	Negative	2018-07-11
7	ZQT-YFD-13062018-17	Jun	Yuen Fat Depot	Sham Shui Po	Negative	2018-07-11
8	ZQT-RPC-15062018-9	Jun	Rambler Channel PCWA	Kwai Tsing	Negative	2018-07-11
9	ZQT-RPC-15062018-11	Jun	Rambler Channel PCWA	Kwai Tsing	Negative	2018-07-11
10	ZQT-RPC-15062018-13	Jun	Rambler Channel PCWA	Kwai Tsing	Negative	2018-07-11
11	ZQT-RPC-15062018-14	Jun	Rambler Channel PCWA	Kwai Tsing	Negative	2018-07-11
12	ZQT-LW-13062018-16	Jun	Lo Wu Control Point	North	Negative	2018-07-11
13	ZQT-LW-13062018-20	Jun	Lo Wu Control Point	North	Negative	2018-07-11
14	ZQT-MKT-13062018-05	Jun	Man Kam To Control Point	North	Negative	2018-07-11
15	ZQT-STK-13062018-03	Jun	Sha Tau Kok Control Point	North	Negative	2018-07-11
16	ZQT-STK-13062018-09	Jun	Sha Tau Kok Control Point	North	Negative	2018-07-11
17	ZQT-SBC-15062018-14	Jun	Shenzhen Bay Control Point	North	Negative	2018-07-11
18	ZQT-SBC-15062018-20	Jun	Shenzhen Bay Control Point	North	Negative	2018-07-11
19	ZQT-SBC-15062018-46	Jun	Shenzhen Bay Control Point	North	Negative	2018-07-11
20	ZQT-T-20062018-1	Jun	Chun Yue Road	Islands	Negative	2018-07-11
21	ZQT-T-20062018-12	Jun	Scenic Road	Islands	Negative	2018-07-11
22	ZQT-X-21062018-2	Jun	Chek Lap Kok South Road	Islands	Negative	2018-07-11
23	ZQT-X-21062018-7	Jun	Scenic Road	Islands	Negative	2018-07-11
24	ZQT-LC-21062018-3	Jun	Tradeport	Islands	Negative	2018-07-11
1	ZQT-SP-21062018-16	Jun	South Perimeter Road	Islands	Negative	2018-07-18
2	ZQT-SP-21062018-18	Jun	South Perimeter Road	Islands	Negative	2018-07-18
3	ZQT-SP-21062018-23	Jun	South Perimeter Road	Islands	Negative	2018-07-18
4	ZQT-KL-21062018-11	Jun	Kwo Lo Wan Road	Islands	Negative	2018-07-18
5	ZQT-KL-21062018-12	Jun	Kwo Lo Wan Road	Islands	Negative	2018-07-18
6	ZQT-KL-21062018-15	Jun	Kwo Lo Wan Road	Islands	Negative	2018-07-18
7	ZQT-KL-21062018-16	Jun	Kwo Lo Wan Road	Islands	Negative	2018-07-18
8	ZQT-LW-20062018-03	Jun	Lo Wu Control Point	North	Negative	2018-07-18
9	ZQT-MKT-20062018-04	Jun	Man Kam To Control Point	North	Negative	2018-07-18
10	ZQT-MKT-20062018-09	Jun	Man Kam To Control Point	North	Negative	2018-07-18
11	ZQT-STK-20062018-02	Jun	Sha Tau Kok Control Point	North	Negative	2018-07-18
12	ZQT-STK-20062018-03	Jun	Sha Tau Kok Control Point	North	Negative	2018-07-18
13	ZQT-STK-20062018-20	Jun	Sha Tau Kok Control Point	North	Negative	2018-07-18
14	ZQT-KCT-20062018-30	Jun	Kai Tak Cruise Terminal	Kowloon City	Negative	2018-07-18
15	ZQT-KCT-20062018-36	Jun	Kai Tak Cruise Terminal	Kowloon City	Negative	2018-07-18
16	ZQT-KCT-20062018-39	Jun	Kai Tak Cruise Terminal	Kowloon City	Negative	2018-07-18
17	ZQT-CMW-25062018-10	Jun	China Merchants Wharf	Central & Western	Negative	2018-07-18
18	ZQT-CMW-25062018-14	Jun	China Merchants Wharf	Central & Western	Negative	2018-07-18
19	ZQT-WPC-25062018-7	Jun	Western District PCWA	Central & Western	Negative	2018-07-18
20	ZQT-WPC-25062018-14	Jun	Western District PCWA	Central & Western	Negative	2018-07-18
21	ZQT-CC-26062018-11	Jun	Cathay Pacific City	Islands	Negative	2018-07-18
22	ZQT-SP-28062018-15	Jun	South Perimeter Road	Islands	Negative	2018-07-18
23	ZQT-SP-28062018-21	Jun	South Perimeter Road	Islands	Negative	2018-07-18
24	ZQT-SP-28062018-23	Jun	South Perimeter Road	Islands	Negative	2018-07-18
25	ZQT-SP-28062018-49	Jun	South Perimeter Road	Islands	Negative	2018-07-18
26	ZQT-CRE-28062018-1	Jun	Catering Road East	Islands	Negative	2018-07-18
27	ZQT-LC-28062018-3	Jun	Tradeport	Islands	Negative	2018-07-18
1	ZQT-16-040618-23	Jun		Wong Tai Sin	Negative	2018-07-27
2	ZQT-16-040618-28	Jun		Wong Tai Sin	Negative	2018-07-27
3	ZQT-16-040618-49	Jun		Wong Tai Sin	Negative	2018-07-27
4	ZQT-16-040618-51	Jun		Wong Tai Sin	Negative	2018-07-27
5	ZQT-16-040618-63	Jun		Wong Tai Sin	Negative	2018-07-27
6	ZQT-16-040618-64	Jun		Wong Tai Sin	Negative	2018-07-27
7	ZQT-09-060618-18	Jun		Yau Tsim Mong	Negative	2018-07-27
8	ZQT-09-060618-35	Jun		Yau Tsim Mong	Negative	2018-07-27
9	ZQT-09-060618-40	Jun		Yau Tsim Mong	Negative	2018-07-27
10	ZQT-09-060618-46	Jun		Yau Tsim Mong	Negative	2018-07-27
11	ZQT-09-060618-51	Jun		Yau Tsim Mong	Negative	2018-07-27
12	ZQT-49-040618-47	Jun		Wong Tai Sin	Negative	2018-07-27
13	ZQT-49-040618-49	Jun		Wong Tai Sin	Negative	2018-07-27
14	ZQT-48-070618-6	Jun		Wong Tai Sin	Negative	2018-07-27
15	ZQT-48-070618-8	Jun		Wong Tai Sin	Negative	2018-07-27
16	ZQT-21-120618-20a	Jun		North	Negative	2018-07-27
17	ZQT-21-120618-41	Jun		North	Negative	2018-07-27
18	ZQT-47-120618-17	Jun		Kwai Tsing	Negative	2018-07-27
19	ZQT-47-120618-31	Jun		Kwai Tsing	Negative	2018-07-27
20	ZQT-37-210618-47	Jun		Kwai Tsing	Negative	2018-07-27
21	ZQT-44-260618-30	Jun		Islands	Negative	2018-07-27
1	ZQT-KL-28062018-10	Jun	Kwo Lo Wan Road	Islands	Negative	2018-07-27
2	ZQT-KL-28062018-13	Jun	Kwo Lo Wan Road	Islands	Negative	2018-07-27
3	ZQT-KL-28062018-14	Jun	Kwo Lo Wan Road	Islands	Negative	2018-07-27
4	ZQT-KL-28062018-15	Jun	Kwo Lo Wan Road	Islands	Negative	2018-07-27
5	ZQT-SP-0407201830	Jul	Chun Wan Road	Islands	Negative	2018-07-27
6	ZQT-SP-05072018-19	Jul	South Perimeter Road	Islands	Negative	2018-07-27
7	ZQT-SP-05072018-23	Jul	South Perimeter Road	Islands	Negative	2018-07-27
8	ZQT-T-04072018-8	Jul	Chek Lap Kok South Road	Islands	Negative	2018-07-27
9	ZQT-T-04072018-12	Jul	Scenic Road	Islands	Negative	2018-07-27
10	ZQT-F-05072018-1	Jul	Fire Station	Islands	Negative	2018-07-27
11	ZQT-X-05072018-17	Jul	Catering Road East	Islands	Negative	2018-07-27
12	ZQT-STK-04072018-4	Jul	Sha Tau Kok Control Point	North	Negative	2018-07-27
13	ZQT-STK-04072018-11	Jul	Sha Tau Kok Control Point	North	Negative	2018-07-27
14	ZQT-STK-04072018-14	Jul	Sha Tau Kok Control Point	North	Negative	2018-07-27
15	ZQT-SSS-04072018-1	Jul	Sheung Shui Slaughterhouse	North	Negative	2018-07-27
16	ZQT-SSS-04072018-6	Jul	Sheung Shui Slaughterhouse	North	Negative	2018-07-27
17	ZQT-SSS-04072018-18	Jul	Sheung Shui Slaughterhouse	North	Negative	2018-07-27
18	ZQT-KL-05072018-10	Jul	Kwo Lo Wan Road	Islands	Negative	2018-07-27
19	ZQT-KL-05072018-13	Jul	Kwo Lo Wan Road	Islands	Negative	2018-07-27
20	ZQT-KL-05072018-14	Jul	Kwo Lo Wan Road	Islands	Negative	2018-07-27
21	ZQT-KL-05072018-15	Jul	Kwo Lo Wan Road	Islands	Negative	2018-07-27
22	ZQT-KL-05072018-16	Jul	Kwo Lo Wan Road	Islands	Negative	2018-07-27
23	ZQT-CMW-09072018-7	Jul	China Merchants Wharf	Central & Western	Negative	2018-07-27
24	ZQT-LOW-03072018-3	Jul	Lo Wu Control Point	North	Negative	2018-07-27
25	ZQT-CT8-04072018-16	Jul	Container Terminal 8	Kwai Tsing	Negative	2018-07-27
	Total number of samples tested on July 2018				237
1	ZQT-23-120618-3	Jun		Southern	Negative	2018-08-02
2	ZQT-23-120618-4	Jun		Southern	Negative	2018-08-02
3	ZQT-23-120618-11	Jun		Southern	Negative	2018-08-02
4	ZQT-23-120618-28	Jun		Southern	Negative	2018-08-02
5	ZQT-23-120618-39	Jun		Southern	Negative	2018-08-02
6	ZQT-23-120618-42	Jun		Southern	Negative	2018-08-02
7	ZQT-23-120618-51	Jun		Southern	Negative	2018-08-02
8	ZQT-29-150618-11	Jun		Tsuen Wan	Negative	2018-08-02
9	ZQT-29-150618-29	Jun		Tsuen Wan	Negative	2018-08-02
10	ZQT-29-150618-41	Jun		Tsuen Wan	Negative	2018-08-02
11	ZQT-29-150618-46	Jun		Tsuen Wan	Negative	2018-08-02
12	ZQT-29-150618-47	Jun		Tsuen Wan	Negative	2018-08-02
13	ZQT-26-150618-17	Jun		Kwun Tong	Negative	2018-08-02
14	ZQT-26-150618-16	Jun		Kwun Tong	Negative	2018-08-02
15	ZQT-26-150618-24a	Jun		Kwun Tong	Negative	2018-08-02
16	ZQT-26-150618-39a	Jun		Kwun Tong	Negative	2018-08-02
17	ZQT-30-210618-7	Jun		Tsuen Wan	Negative	2018-08-02
18	ZQT-30-210618-10	Jun		Tsuen Wan	Negative	2018-08-02
19	ZQT-51-060718-20	Jul		Yau Tsim Mong	Negative	2018-08-02
20	ZQT-55-050718-1	Jul		Sha Tin	Negative	2018-08-02
21	ZQT-24-040718-28	Jul		Eastern	Negative	2018-08-02
22	ZQT-27-150618-33	Jun		Central & Western	Negative	2018-08-02
23	ZQT-44-260618-7	Jun		Islands	Negative	2018-08-02
24	ZQT-31-150618-13	Jun		Central & Western	Negative	2018-08-02
25	ZQT-31-150618-14	Jun		Central & Western	Negative	2018-08-02
26	ZQT-46-200618-16	Jun		Kwun Tong	Negative	2018-08-02
27	ZQT-46-200618-24	Jun		Kwun Tong	Negative	2018-08-02
28	ZQT-46-200618-44	Jun		Kwun Tong	Negative	2018-08-02
29	ZQT-46-200618-48	Jun		Kwun Tong	Negative	2018-08-02
30	ZQT-04-040718-6	Jul		Sha Tin	Negative	2018-08-02
31	ZQT-24-040718-6	Jul		Eastern	Negative	2018-08-02
32	ZQT-24-040718-28	Jul		Eastern	Negative	2018-08-02
33	ZQT-24-040718-51	Jul		Eastern	Negative	2018-08-02
34	ZQT-24-040718-58	Jul		Eastern	Negative	2018-08-02
35	ZQT-50-210618-13	Jun		Eastern	Negative	2018-08-02
36	ZQT-50-210618-23	Jun		Kwai Tsing	Negative	2018-08-02
37	ZQT-50-210618-49	Jun		Kwai Tsing	Negative	2018-08-02
38	ZQT-50-210618-51	Jun		Kwai Tsing	Negative	2018-08-02
39	ZQT-44-260618-17	Jun		Islands	Negative	2018-08-02
40	ZQT-44-260618-38	Jun		Islands	Negative	2018-08-02
41	ZQT-51-060718-39	Jul		Yau Tsim Mong	Negative	2018-08-02
42	ZQT-51-060718-52	Jul		Yau Tsim Mong	Negative	2018-08-02
43	ZQT-07-040718-6	Jul		Wan Chai	Negative	2018-08-02
44	ZQT-07-040718-9	Jul		Wan Chai	Negative	2018-08-02
45	ZQT-07-040718-16	Jul		Wan Chai	Negative	2018-08-02
46	ZQT-04-040718-24	Jul		Sha Tin	Negative	2018-08-02
47	ZQT-04-040718-31	Jul		Sha Tin	Negative	2018-08-02
48	ZQT-04-040718-47	Jul		Sha Tin	Negative	2018-08-02
49	ZQT-04-040718-51	Jul		Sha Tin	Negative	2018-08-02
50	ZQT-04-040718-53	Jul		Sha Tin	Negative	2018-08-02
51	ZQT-03-050718-32	Jul		Eastern	Negative	2018-08-02
52	ZQT-03-050718-43	Jul		Eastern	Negative	2018-08-02
53	ZQT-03-050718-57	Jul		Eastern	Negative	2018-08-02
54	ZQT-56-120718-7	Jul		Tsuen Wan	Negative	2018-08-02
1	ZQT-YFP&G-04072018-19	Jul	Yuen Fat Depot	Sham Shui Po	Negative	2018-08-02
2	ZQT-NYMT-04072018-03	Jul	New Yau Ma Tei PCWA	Yau Tsim Mong	Negative	2018-08-02
3	ZQT-NYMT-04072018-20	Jul	New Yau Ma Tei PCWA	Yau Tsim Mong	Negative	2018-08-02
4	ZQT-STK-04072018-3	Jul	Sha Tau Kok Control Point	North	Negative	2018-08-02
5	ZQT--STK-04072018-17	Jul	Sha Tau Kok Control Point	North	Negative	2018-08-02
6	ZQT--STK-04072018-18	Jul	Sha Tau Kok Control Point	North	Negative	2018-08-02
7	ZQT--STK-04072018-20	Jul	Sha Tau Kok Control Point	North	Negative	2018-08-02
8	ZQT--STK-04072018-9	Jul	Sha Tau Kok Control Point	North	Negative	2018-08-02
9	ZQT--STK-04072018-15	Jul	Sha Tau Kok Control Point	North	Negative	2018-08-02
10	ZQT-SSS-04072018-8	Jul	Sheung Shui Slaughter House	North	Negative	2018-08-02
11	ZQT-CT9-05072018-16	Jul	Container Terminal 9	Kwai Tsing	Negative	2018-08-02
12	ZQT-CW-06072018-12	Jul	Chai Wan PCWA	Eastern	Negative	2018-08-02
13	ZQT-SP-12072018-10	Jul	South Perimeter Road	Islands	Negative	2018-08-02
14	ZQT-SP-12072018-12	Jul	South Perimeter Road	Islands	Negative	2018-08-02
15	ZQT-SP-12072018-l6	Jul	South Perimeter Road	Islands	Negative	2018-08-02
16	ZQT-SP-12072018-22	Jul	South Perimeter Road	Islands	Negative	2018-08-02
17	ZQT-X-12072018-5	Jul	Scenic Road	Islands	Negative	2018-08-02
18	ZQT-LC-12072018-4	Jul	Tradeport	Islands	Negative	2018-08-02
19	ZQT-LU-12072018-4	Jul	LSG	Islands	Negative	2018-08-02
20	ZQT-C-12072018-2	Jul	Cathay Pacific Catering Service	Islands	Negative	2018-08-02
21	ZQT-CMW-09072018-3	Jul	China Merchants Wharf	Central & Western	Negative	2018-08-02
22	ZQT-CMW-09072018-13	Jul	China Merchants Wharf	Central & Western	Negative	2018-08-02
23	ZQT-CMW-09072018-18	Jul	China Merchants Wharf	Central & Western	Negative	2018-08-02
24	ZQT-LWCP-10072018-19	Jul	Lo Wu Control Point	North	Negative	2018-08-02
25	ZQT-KL-12072018-13	Jul	Kwo Lo Wan Road	Islands	Negative	2018-08-02
26	ZQT-KL-12072018-16	Jul	Kwo Lo Wan Road	Islands	Negative	2018-08-02
27	ZQT-RC-09072018-8	Jul	Rambler Channel PCWA	Kwai Tsing	Negative	2018-08-02
28	ZQT-RC-09072018-14	Jul	Rambler Channel PCWA	Kwai Tsing	Negative	2018-08-02
29	ZQT-RC-09072018-4	Jul	Rambler Channel PCWA	Kwai Tsing	Negative	2018-08-02
30	ZQT-RC-09072018-12	Jul	Rambler Channel PCWA	Kwai Tsing	Negative	2018-08-02
31	ZQT-RC-09072018-11	Jul	Rambler Channel PCWA	Kwai Tsing	Negative	2018-08-02
32	ZQT-RC-09072018-19	Jul	Rambler Channel PCWA	Kwai Tsing	Negative	2018-08-02
33	ZQT-SI-09072018-17	Jul	Stonecutters Island PCWA	Central & Western	Negative	2018-08-02
34	ZQT-SSS-04072018-2	Jul	Sheung Shui Slaughter House	North	Negative	2018-08-02
35	ZQT-CFT-10072018-11	Jul	China Ferry Terminal	Yau Tsim Mong	Negative	2018-08-02
1	ZQT-32-200618-2	Jun		Kowloon City	Negative	2018-08-10
2	ZQT-18-050718-2	Jul		Southern	Negative	2018-08-10
3	ZQT-18-050718-48	Jul		Southern	Negative	2018-08-10
4	ZQT-16-090718-5	Jul		Wong Tai Sin	Negative	2018-08-10
5	ZQT-16-090718-11	Jul		Wong Tai Sin	Negative	2018-08-10
6	ZQT-16-090718-12	Jul		Wong Tai Sin	Negative	2018-08-10
7	ZQT-16-090718-49	Jul		Wong Tai Sin	Negative	2018-08-10
8	ZQT-38-260618-8	Jun		Sai Kung	Negative	2018-08-10
9	ZQT-38-260618-19	Jun		Sai Kung	Negative	2018-08-10
10	ZQT-38-260618-37	Jun		Sai Kung	Negative	2018-08-10
11	ZQT-38-260618-38	Jun		Sai Kung	Negative	2018-08-10
12	ZQT-38-260618-4 7	Jun		Sai Kung	Negative	2018-08-10
13	ZQT-38-260618-61 (1)	Jun		Sai Kung	Negative	2018-08-10
14	ZQT-38-260618-61 (2)	Jun		Sai Kung	Negative	2018-08-10
15	ZQT-38-260618-62	Jun		Sai Kung	Negative	2018-08-10
16	ZQT-55-050718-1 a	Jul		Sha Tin	Negative	2018-08-10
17	ZQT-55-050718-9	Jul		Sha Tin	Negative	2018-08-10
18	ZQT-55-050718-10	Jul		Sha Tin	Negative	2018-08-10
19	ZQT-55-050718-24	Jul		Sha Tin	Negative	2018-08-10
20	ZQT-55-050718-30	Jul		Sha Tin	Negative	2018-08-10
21	ZQT-55-050718-46	Jul		Sha Tin	Negative	2018-08-10
22	ZQT-55-050718-49	Jul		Sha Tin	Negative	2018-08-10
23	ZQT-21-100718-24	Jul		North	Negative	2018-08-10
24	ZQT-21-100718-55	Jul		North	Negative	2018-08-10
25	ZQT-52-050718-25	Jul		Wan Chai	Negative	2018-08-10
26	ZQT-52-050718-45	Jul		Wan Chai	Negative	2018-08-10
27	ZQT-35-110718-11(1)	Jul		Yuen Long	Negative	2018-08-10
28	ZQT-35-110718-11(2)	Jul		Yuen Long	Negative	2018-08-10
29	ZQT-35-110718-21	Jul		Yuen Long	Negative	2018-08-10
30	ZQT-45-260618- 7	Jun		Sai Kung	Negative	2018-08-10
31	ZQT-45-260618-21	Jun		Sai Kung	Negative	2018-08-10
32	ZQT-45-260618-22	Jun		Sai Kung	Negative	2018-08-10
33	ZQT-45-260618-25	Jun		Sai Kung	Negative	2018-08-10
34	ZQT-45-260618-30	Jun		Sai Kung	Negative	2018-08-10
35	ZQT-45-260618-32	Jun		Sai Kung	Negative	2018-08-10
36	ZQT-45-260618-52	Jun		Sai Kung	Negative	2018-08-10
37	ZQT-01-040718-43	Jul		Sha Tin	Negative	2018-08-10
38	ZQT-01-040718-50	Jul		Sha Tin	Negative	2018-08-10
39	ZQT-53-100718-2	Jul		Central & Western	Negative	2018-08-10
40	ZQT-53-100718-5	Jul		Central & Western	Negative	2018-08-10
41	ZQT-53-100718-10	Jul		Central & Western	Negative	2018-08-10
42	ZQT-53-100718-16	Jul		Central & Western	Negative	2018-08-10
43	ZQT-53-100718-18	Jul		Central & Western	Negative	2018-08-10
44	ZQT-53-100718-23	Jul		Central & Western	Negative	2018-08-10
45	ZQT-53-100718-25	Jul		Central & Western	Negative	2018-08-10
46	ZQT-53-100718-29	Jul		Central & Western	Negative	2018-08-10
47	ZQT-53-100718-43	Jul		Central & Western	Negative	2018-08-10
48	ZQT-57-090718-2	Jul		Tuen Mun	Negative	2018-08-10
49	ZQT-57-090718-6(1)	Jul		Tuen Mun	Negative	2018-08-10
50	ZQT-57-090718-6(2)	Jul		Tuen Mun	Negative	2018-08-10
51	ZQT-57-090718-33	Jul		Tuen Mun	Negative	2018-08-10
52	ZQT-57-090718-37	Jul		Tuen Mun	Negative	2018-08-10
53	ZQT-57-090718-39	Jul		Tuen Mun	Negative	2018-08-10
54	ZQT-04-040718-31 a	Jul		Sha Tin	Negative	2018-08-10
55	ZQT-04-040718-41	Jul		Sha Tin	Negative	2018-08-10
56	ZQT-04-040718-53a	Jul		Sha Tin	Negative	2018-08-10
57	ZQT-24-040718-6a	Jul		Eastern	Negative	2018-08-10
58	ZQT-24-040718-47	Jul		Eastern	Negative	2018-08-10
59	ZQT-24-040718-57	Jul		Eastern	Negative	2018-08-10
60	ZQT-24-040718-58a	Jul		Eastern	Negative	2018-08-10
61	ZQT-07-040718-16a	Jul		Wan Chai	Negative	2018-08-10
62	ZQT-01-040718-1	Jul		Sha Tin	Negative	2018-08-10
63	ZQT-01-040718-4	Jul		Sha Tin	Negative	2018-08-10
64	ZQT-01-040718-24	Jul		Sha Tin	Negative	2018-08-10
1	ZQT-SBC-05072018-46	Jul	Shenzhen Bay Control Point	North	Negative	2018-08-10
2	ZQT-SBC-12072018-18	Jul	Shenzhen Bay Control Point	North	Negative	2018-08-10
3	ZQT-NYMT-11072018-17	Jul	New Yau Ma Tei PCWA	Yau Tsim Mong	Negative	2018-08-10
4	ZQT-NYMT-11072018-20	Jul	New Yau Ma Tei PCWA	Yau Tsim Mong	Negative	2018-08-10
5	ZQT-NYMT-18072018-20	Jul	New Yau Ma Tei PCWA	Yau Tsim Mong	Negative	2018-08-10
6	ZQT-T-18072018-8	Jul	Chek Lap Kok South Road	Islands	Negative	2018-08-10
7	ZQT-LC-19072018-3	Jul	Tradeport	Islands	Negative	2018-08-10
8	ZQT-X-19072018-5	Jul	Scenic Road	Islands	Negative	2018-08-10
9	ZQT-SP-18072018-30	Jul	Chun Wan Road	Islands	Negative	2018-08-10
10	ZQT-SP-19072018-16	Jul	South Perimeter Road	Islands	Negative	2018-08-10
11	ZQT-SP-19072018-44	Jul	Chun Wan Road	Islands	Negative	2018-08-10
12	ZQT-LOW-10072018-17	Jul	Lo Wu Control Point	North	Negative	2018-08-10
13	ZQT-HH-12072018-6	Jul	Hung Hom Control Point	Yau Tsim Mong	Negative	2018-08-10
14	ZQT-HH-12072018-12	Jul	Hung Hom Control Point	Yau Tsim Mong	Negative	2018-08-10
15	ZQT-LOW17072018-17	Jul	Lo Wu Control Point	North	Negative	2018-08-10
16	ZQT-LOW-17072018-7	Jul	Lo Wu Control Point	North	Negative	2018-08-10
17	ZQT-CMW-16072018-2	Jul	China Merchants Wharf	Central & Western	Negative	2018-08-10
18	ZQT-RC-16072018-4	Jul	Rambler Channel PCWA	Kwai Tsing	Negative	2018-08-10
19	ZQT-RC-16072018-7	Jul	Rambler Channel PCWA	Kwai Tsing	Negative	2018-08-10
20	ZQT-RC-16072018-11	Jul	Rambler Channel PCWA	Kwai Tsing	Negative	2018-08-10
21	ZQT-RC-16072018-12	Jul	Rambler Channel PCWA	Kwai Tsing	Negative	2018-08-10
22	ZQT-RC-16072018-13	Jul	Rambler Channel PCWA	Kwai Tsing	Negative	2018-08-10
23	ZQT-STK-11072018-9	Jul	Sha Tau Kok Control Point	North	Negative	2018-08-10
24	ZQT-STK-11072018-18	Jul	Sha Tau Kok Control Point	North	Negative	2018-08-10
25	ZQT-STK-11072018-19	Jul	Sha Tau Kok Control Point	North	Negative	2018-08-10
26	ZQT-STK-11072018-20	Jul	Sha Tau Kok Control Point	North	Negative	2018-08-10
27	ZQT-SSS-11072018-3	Jul	Sheung Shui Slaughterhouse	North	Negative	2018-08-10
28	ZQT-CT9-12072018-20	Jul	Container Terminal 9	Kwai Tsing	Negative	2018-08-10
29	ZQT-SPC-16072018-2	Jul	Stonecutters Island PCWA	Central & Western	Negative	2018-08-10
30	ZQT-SPC-16072018-16	Jul	Stonecutters Island PCWA	Central & Western	Negative	2018-08-10
31	ZQT-SSS-18072018-11	Jul	Sheung Shui Slaughter House	North	Negative	2018-08-10
32	ZQT-CFT-19072018-32	Jul	China FerryTerminal & OceanTerminal	Yau Tsim Mong	Negative	2018-08-10
1	ZQT-03-120718-32	Jul		Eastern	Negative	2018-08-23
2	ZQT-56-120718-6	Jul		Tsuen Wan	Negative	2018-08-23
3	ZQT-56-120718-7a	Jul		Tsuen Wan	Negative	2018-08-23
4	ZQT-56-120718-10	Jul		Tsuen Wan	Negative	2018-08-23
5	ZQT-56-120718-13	Jul		Tsuen Wan	Negative	2018-08-23
6	ZQT-56-120718-23	Jul		Tsuen Wan	Negative	2018-08-23
7	ZQT-40-120718-2	Jul		Kwai Tsing	Negative	2018-08-23
8	ZQT-40-120718-10	Jul		Kwai Tsing	Negative	2018-08-23
9	ZQT-40-120718-16	Jul		Kwai Tsing	Negative	2018-08-23
10	ZQT-40-120718-28	Jul		Kwai Tsing	Negative	2018-08-23
11	ZQT-40-120718-50	Jul		Kwai Tsing	Negative	2018-08-23
12	ZQT-54-120718-11	Jul		Kwai Tsing	Negative	2018-08-23
13	ZQT-54-120718-33	Jul		Kwai Tsing	Negative	2018-08-23
14	ZQT-54-120718-34	Jul		Kwai Tsing	Negative	2018-08-23
15	ZQT-54-120718-35	Jul		Kwai Tsing	Negative	2018-08-23
16	ZQT-54-120718-17	Jul		Kwai Tsing	Negative	2018-08-23
17	ZQT-04-11071.8-24	Jul		Sha Tin	Negative	2018-08-23
18	ZQT-04-110718-26	Jul		Sha Tin	Negative	2018-08-23
19	ZQT-04-110718-48	Jul		Sha Tin	Negative	2018-08-23
20	ZQT-35-110718-21a	Jul		Yuen Long	Negative	2018-08-23
21	ZQT-35-110718-25	Jul		Yuen Long	Negative	2018-08-23
22	ZQT-35-110718-56	Jul		Yuen Long	Negative	2018-08-23
23	ZQT-48-110718-14	Jul		Wong Tai Sin	Negative	2018-08-23
24	ZQT-48-110718-19	Jul		Wong Tai Sin	Negative	2018-08-23
25	ZQT-48-110718-24	Jul		Wong Tai Sin	Negative	2018-08-23
26	ZQT-48-110718-29	Jul		Wong Tai Sin	Negative	2018-08-23
27	ZQT-48-110718-31	Jul		Wong Tai Sin	Negative	2018-08-23
28	ZQT-48-110718"33	Jul		Wong Tai Sin	Negative	2018-08-23
29	ZQT-48-110718-44	Jul		Wong Tai Sin	Negative	2018-08-23
30	ZQT-48-110718-59	Jul		Wong Tai Sin	Negative	2018-08-23
31	ZQT-48-110718-61	Jul		Wong Tai Sin	Negative	2018-08-23
32	ZQT-07-110718-52	Jul		Wan Chai	Negative	2018-08-23
33	ZQT-24-110718-23	Jul		Eastern	Negative	2018-08-23
34	ZQT-24-110718-39	Jul		Eastern	Negative	2018-08-23
35	ZQT-31-110718-9	Jul		Central & Western	Negative	2018-08-23
36	ZQT-31-110718-10	Jul		Central & Western	Negative	2018-08-23
37	ZQT-31-110718-14	Jul		Central & Western	Negative	2018-08-23
38	ZQT-31-110718-20(1)	Jul		Central & Western	Negative	2018-08-23
39	ZQT-31-110718-20(2)	Jul		Central & Western	Negative	2018-08-23
40	ZQT-31-110718-21	Jul		Central & Western	Negative	2018-08-23
41	ZQT-31-110718-53	Jul		Central & Western	Negative	2018-08-23
42	ZQT-09-110718-10	Jul		Yau Tsim Mong	Negative	2018-08-23
43	ZQT-09-110718-12	Jul		Yau Tsim Mong	Negative	2018-08-23
44	ZQT-09-110718-43	Jul		Yau Tsim Mong	Negative	2018-08-23
45	ZQT-09-110718•44	Jul		Yau Tsim Mong	Negative	2018-08-23
46	ZQT-09-110718-48	Jul		Yau Tsim Mong	Negative	2018-08-23
47	ZQT-01-110718-4	Jul		Sha Tin	Negative	2018-08-23
48	ZQT-01-110718-15	Jul		Sha Tin	Negative	2018-08-23
49	ZQT-01-110718-16	Jul		Sha Tin	Negative	2018-08-23
50	ZQT-01-110718-24	Jul		Sha Tin	Negative	2018-08-23
51	ZQT-01-110718-37	Jul		Sha Tin	Negative	2018-08-23
52	ZQT-01-110718-38	Jul		Sha Tin	Negative	2018-08-23
53	ZQT-01-110718-42	Jul		Sha Tin	Negative	2018-08-23
54	ZQT-01-110718-49(1)	Jul		Sha Tin	Negative	2018-08-23
55	ZQT-01-110718-49(2)	Jul		Sha Tin	Negative	2018-08-23
56	ZQT-01-110718-50	Jul		Sha Tin	Negative	2018-08-23
57	ZQT-01-110718-51	Jul		Sha Tin	Negative	2018-08-23
58	ZQT-10-100718-35	Jul		Kowloon City	Negative	2018-08-23
59	ZQT-10-100718-37	Jul		Kowloon City	Negative	2018-08-23
60	ZQT-10-100718-39	Jul		Kowloon City	Negative	2018-08-23
61	ZOT-10-100718-41	Jul		Kowloon City	Negative	2018-08-23
62	ZQT-53-100718-2a	Jul		Central & Western	Negative	2018-08-23
63	ZQT-53-100718-16a	Jul		Central & Western	Negative	2018-08-23
64	ZQT-53-100718-25a	Jul		Central & Western	Negative	2018-08-23
65	ZQT-53-100718-30	Jul		Central & Western	Negative	2018-08-23
66	ZQT-53-100718-43a	Jul		Central & Western	Negative	2018-08-23
67	ZQT-53-100718-47	Jul		Central & Western	Negative	2018-08-23
1	ZQT-KL-19072018-10	Jul	Kwo Lo Wan Road	Islands	Negative	2018-08-23
2	ZQT-KL-19072018-12	Jul	Kwo Lo Wan Road	Islands	Negative	2018-08-23
3	ZQT-KL-19072018-14	Jul	Kwo Lo Wan Road	Islands	Negative	2018-08-23
4	ZQT-KL-19072018-15	Jul	Kwo Lo Wan Road	Islands	Negative	2018-08-23
5	ZQT-LOW-10072018-3	Jul	Lo Wu Control Point	North	Negative	2018-08-23
6	ZQT-LOW-17072018-18	Jul	Lo Wu Control Point	North	Negative	2018-08-23
7	ZQT-TPC-20072018-18	Jul	Tuen Mun PCWA	Tuen Mun	Negative	2018-08-23
8	ZQT-CT8-18072018-16	Jul	Container Terminal 8	Kwai Tsing	Negative	2018-08-23
9	ZQT-RTT-20072018-7	Jul	River Trade Terminal	Tuen Mun	Negative	2018-08-23
10	ZQT-T-25072018-5	Jul	Chun Yue Road	Islands	Negative	2018-08-23
11	ZQT-T-25072018-12	Jul	Scenic Road	Islands	Negative	2018-08-23
12	ZQT-X-26072018-5	Jul	Scenic Road	Islands	Negative	2018-08-23
13	ZQT-LC-26072018-7	Jul	Tradeport	Islands	Negative	2018-08-23
14	ZQT-CC-24072018-9	Jul	Cathay Pacific City	Islands	Negative	2018-08-23
15	ZQT-SP-25072018-32	Jul	Chun Wan Road	Islands	Negative	2018-08-23
16	ZQT-STK-18072018-2	Jul	Sha Tau Kok Control Point	North	Negative	2018-08-23
17	ZQT-STK-18072018-11	Jul	Sha Tau Kok Control Point	North	Negative	2018-08-23
18	ZQT-CT9-19072018-16	Jul	Container Terminal 9	Kwai Tsing	Negative	2018-08-23
19	ZQT-CW-20072018-19	Jul	Chai Wan PCWA	Eastern	Negative	2018-08-23
20	ZQT-KTCT-06072018-29	Jul	Kai Tak Cruise Terminal	Kowloon City	Negative	2018-08-23
21	ZQT-KTCT-06072018-36	Jul	Kai Tak Cruise Terminal	Kowloon City	Negative	2018-08-23
22	ZQT-KTCT-06072018-37	Jul	Kai Tak Cruise Terminal	Kowloon City	Negative	2018-08-23
23	ZQT-CT5-17072018-17	Jul	Container Terminal 5	Kwai Tsing	Negative	2018-08-23
24	ZQT-LMCC-16072018-12	Jul	Lok Ma Chau Control Point	Yuen Long	Negative	2018-08-23
25	ZQT-SBC-19072018-46	Jul	Shenzhen Bay Control Point	North	Negative	2018-08-23
26	ZQT-KTCT-20072018-30	Jul	Kai Tak Cruise Terminal	Kowloon City	Negative	2018-08-23
27	ZQT-KL-26072018-13	Jul	Kwo Lo Wan Road	Islands	Negative	2018-08-23
28	ZQT-KL-26072018-14	Jul	Kwo Lo Wan Road	Islands	Negative	2018-08-23
29	ZQT-KL-26072018-15	Jul	Kwo Lo Wan Road	Islands	Negative	2018-08-23
30	ZQT-KL-26072018-17	Jul	Kwo Lo Wan Road	Islands	Negative	2018-08-23
31	ZQT-KTCT-13072018-25	Jul	Kai Tak Cruise Terminal	Kowloon City	Negative	2018-08-23
32	ZQT-LMCC-16072018-9	Jul	Lok Ma Chau Control Point	Yuen Long	Negative	2018-08-23
33	ZQT-LMCC-16072018-11	Jul	Lok Ma Chau Control Point	Yuen Long	Negative	2018-08-23
34	ZQT-SBC-19072018-11	Jul	Shenzhen Bay Control Point	North	Negative	2018-08-23
35	ZQT-SZB-30072018-39	Jul	Shenzhen Bay Control Point	North	Negative	2018-08-23
36	ZQT-LOW-03072018-17	Jul	Lo Wu Control Point	North	Negative	2018-08-23
37	ZQT-T-01082018-8	Aug	Chek Lap Kok South Road	Islands	Negative	2018-08-23
38	ZQT-T-01082018-12	Aug	Scenic Road	Islands	Negative	2018-08-23
39	ZQT-LC-02082018-4	Aug	Tradeport	Islands	Negative	2018-08-23
40	ZQT-TPC-02082018-2	Aug	Tuen Mun PCWA	Tuen Mun	Negative	2018-08-23
41	ZQT-RC-02082018-2	Aug	Rambler Channel PCWA	Kwai Tsing	Negative	2018-08-23
42	ZQT-RC-02082018-14	Aug	Rambler Channel PCWA	Kwai Tsing	Negative	2018-08-23
43	ZQT-LOW-31072018-16	Jul	Lo Wu Control Point	North	Negative	2018-08-23
44	ZQT-LOW-31072018-18	Jul	Lo Wu Control Point	North	Negative	2018-08-23
45	ZQT-LOW-31072018-19	Jul	Lo Wu Control Point	North	Negative	2018-08-23
46	ZQT-LMC-31072018-9	Jul	Lok Ma Chau Control Point	Yuen Long	Negative	2018-08-23
47	ZQT-LMC-31072018-12	Jul	Lok Ma Chau Control Point	Yuen Long	Negative	2018-08-23
1	ZQT-03-050718-43a	Jul		Eastern	Negative	2018-08-27
2	ZQT-03-050718-32a	Jul		Eastern	Negative	2018-08-27
3	ZQT-03-050718-56	Jul		Eastern	Negative	2018-08-27
4	ZQT-52-050718-43	Jul		Wan Chai	Negative	2018-08-27
5	ZQT-55-050718-43	Jul		Sha Tin	Negative	2018-08-27
6	ZQT-55-050718-30a	Jul		Sha Tin	Negative	2018-08-27
7	ZQT-55-050718-27	Jul		Sha Tin	Negative	2018-08-27
8	ZQT-22-050718-42	Jul		Southern	Negative	2018-08-27
9	ZQT-22-050718-16	Jul		Southern	Negative	2018-08-27
10	ZQT-51-060718-20a	Jul		Yau Tsim Mong	Negative	2018-08-27
11	ZQT-51-060718-25	Jul		Yau Tsim Mong	Negative	2018-08-27
12	ZQT-51-060718-39a	Jul		Yau Tsim Mong	Negative	2018-08-27
13	ZQT-57-090718-33	Jul		Tuen Mun	Negative	2018-08-27
14	ZQT-57-090718-11 (1)	Jul		Tuen Mun	Negative	2018-08-27
15	ZQT-57-090718-11 (2)	Jul		Tuen Mun	Negative	2018-08-27
16	ZQT-57-090718-6a	Jul		Tuen Mun	Negative	2018-08-27
17	ZQT-57-090718-39a	Jul		Tuen Mun	Negative	2018-08-27
18	ZQT-57-090718-32	Jul		Tuen Mun	Negative	2018-08-27
19	ZQT-49-090718-15	Jul		Wong Tai Sin	Negative	2018-08-27
20	ZQT-49-090718-5	Jul		Wong Tai Sin	Negative	2018-08-27
21	ZQT-49-090718-27	Jul		Wong Tai Sin	Negative	2018-08-27
22	ZQT-16-090718-18	Jul		Wong Tai Sin	Negative	2018-08-27
23	ZQT-16-090718-5a	Jul		Wong Tai Sin	Negative	2018-08-27
24	ZQT-23-090718-11	Jul		Southern	Negative	2018-08-27
25	ZQT-23-090718-41	Jul		Southern	Negative	2018-08-27
26	ZQT-23-090718-45	Jul		Southern	Negative	2018-08-27
27	ZQT-23-090718-2	Jul		Southern	Negative	2018-08-27
28	ZQT-17-120718-25	Jul		Yuen Long	Negative	2018-08-27
29	ZQT-17-120718-16	Jul		Yuen Long	Negative	2018-08-27
30	ZQT-55-120718-26	Jul		Sha Tin	Negative	2018-08-27
31	ZQT-55-120718-48	Jul		Sha Tin	Negative	2018-08-27
32	ZQT-55-120718-39	Jul		Sha Tin	Negative	2018-08-27
33	ZQT-55-120718-13	Jul		Sha Tin	Negative	2018-08-27
34	ZQT-55-120718-6	Jul		Sha Tin	Negative	2018-08-27
35	ZQT-55-120718-41	Jul		Sha Tin	Negative	2018-08-27
36	ZQT-03-120718-32a	Jul		Eastern	Negative	2018-08-27
37	ZQT-46-130718-22	Jul		Kwun Tong	Negative	2018-08-27
38	ZQT-46-130718-5	Jul		Kwun Tong	Negative	2018-08-27
39	ZQT-47-130718-17	Jul		Kwai Tsing	Negative	2018-08-27
40	ZQT-47-130718-30	Jul		Kwai Tsing	Negative	2018-08-27
41	ZQT-47-130718-34	Jul		Kwai Tsing	Negative	2018-08-27
42	ZQT-51-130718-25	Jul		Yau Tsim Mong	Negative	2018-08-27
43	ZQT-51-130718-37	Jul		Yau Tsim Mong	Negative	2018-08-27
44	ZQT-51-130718-16	Jul		Yau Tsim Mong	Negative	2018-08-27
45	ZQT-51-130718-21	Jul		Yau Tsim Mong	Negative	2018-08-27
46	ZQT-30-130718-9	Jul		Tsuen Wan	Negative	2018-08-27
47	ZQT-30-130718-18	Jul		Tsuen Wan	Negative	2018-08-27
48	ZQT-30-130718-8	Jul		Tsuen Wan	Negative	2018-08-27
49	ZQT-32-130718-28	Jul		Kowloon City	Negative	2018-08-27
50	ZQT-32-130718-51	Jul		Kowloon City	Negative	2018-08-27
51	ZQT-05-130718-47	Jul		Wan Chai	Negative	2018-08-27
52	ZQT-05-130718-34	Jul		Wan Chai	Negative	2018-08-27
53	ZQT-05-130718-33	Jul		Wan Chai	Negative	2018-08-27
54	ZQT-05-130718-40	Jul		Wan Chai	Negative	2018-08-27
55	ZQT-05-130718-15	Jul		Wan Chai	Negative	2018-08-27
56	ZQT-05-130718-14	Jul		Wan Chai	Negative	2018-08-27
57	ZQT-05-130718-10	Jul		Wan Chai	Negative	2018-08-27
58	ZQT-05-130718-54	Jul		Wan Chai	Negative	2018-08-27
59	ZQT-05-130718-2	Jul		Wan Chai	Negative	2018-08-27
60	ZQT-05-130718-55	Jul		Wan Chai	Negative	2018-08-27
61	ZQT-50-130718-23	Jul		Kwai Tsing	Negative	2018-08-27
62	ZQT-50-130718-34	Jul		Kwai Tsing	Negative	2018-08-27
63	ZQT-50-130718-25	Jul		Kwai Tsing	Negative	2018-08-27
64	ZQT-50-130718-49	Jul		Kwai Tsing	Negative	2018-08-27
65	ZQT-50-130718-31	Jul		Kwai Tsing	Negative	2018-08-27
66	ZQT-31-130718-10	Jul		Central & Western	Negative	2018-08-27
67	ZQT-48-180718-26	Jul		Wong Tai Sin	Negative	2018-08-27
68	ZQT-48-180718-35	Jul		Wong Tai Sin	Negative	2018-08-27
69	ZQT-48-180718-61	Jul		Wong Tai Sin	Negative	2018-08-27
70	ZQT-09-180718-47	Jul		Yau Tsim Mong	Negative	2018-08-27
71	ZQT-09-180718-44	Jul		Yau Tsim Mong	Negative	2018-08-27
72	ZQT-35-180718-26	Jul		Yuen Long	Negative	2018-08-27
73	ZQT-35-180718-9	Jul		Yuen Long	Negative	2018-08-27
74	ZQT-35-180718-27	Jul		Yuen Long	Negative	2018-08-27
75	ZQT-35-180718-31(1)	Jul		Yuen Long	Negative	2018-08-27
76	ZQT-35-180718-31(2)	Jul		Yuen Long	Negative	2018-08-27
77	ZQT-50-200718-8	Jul		Kwai Tsing	Negative	2018-08-27
78	ZQT-50-200718-33	Jul		Kwai Tsing	Negative	2018-08-27
79	ZQT-32-200718-13	Jul		Kowloon City	Negative	2018-08-27
80	ZQT-32-200718-30	Jul		Kowloon City	Negative	2018-08-27
81	ZQT-40-190718-17			Kwai Tsing		2018-08-27	Insufficient Trizol
82	ZQT-40-190718-32			Kwai Tsing		2018-08-27	Insufficient Trizol
83	ZQT-40-190718-37			Kwai Tsing		2018-08-27	Insufficient Trizol
84	ZQT-40-190718-45			Kwai Tsing		2018-08-27	Insufficient Trizol
85	ZQT-40-190718-56			Kwai Tsing		2018-08-27	Insufficient Trizol
86	ZQT-54-190718-1			Kwai Tsing		2018-08-27	Insufficient Trizol
87	ZQT-54-190718-3			Kwai Tsing		2018-08-27	Insufficient Trizol
88	ZQT-54-190718-5			Kwai Tsing		2018-08-27	Insufficient Trizol
89	ZQT-54-190718-12			Kwai Tsing		2018-08-27	Insufficient Trizol
90	ZQT-54-190718-16			Kwai Tsing		2018-08-27	Insufficient Trizol
91	ZQT-46-200718-20			Kwun Tong		2018-08-27	Insufficient Trizol
92	ZQT-46-200718-35			Kwun Tong		2018-08-27	Insufficient Trizol
93	ZQT-26-160718-22			Kwun Tong		2018-08-27	Insufficient Trizol
94	ZQT-26-230718-14			Kwun Tong		2018-08-27	Insufficient Trizol
95	ZQT-09-180718-40			Yau Tsim Mong		2018-08-27	Insufficient Trizol
96	ZQT-45-240718-11			Sai Kung		2018-08-27	Insufficient Trizol
97	ZQT-45-240718-56			Sai Kung		2018-08-27	Insufficient Trizol
98	ZQT-38-240718-33			Sai Kung		2018-08-27	Insufficient Trizol
99	ZQT-38-240718-44			Sai Kung		2018-08-27	Insufficient Trizol
100	ZQT-43-240718-4 7			Sham Shui Po		2018-08-27	Insufficient Trizol
101	ZQT-29-160718-29			Tsuen Wan		2018-08-27	Insufficient Trizol
102	ZQT-41-170718-44			Wong Tai Sin		2018-08-27	Insufficient Trizol
103	ZQT-16-160718-9			Wong Tai Sin		2018-08-27	Insufficient Trizol
104	ZQT-16-160718-11			Wong Tai Sin		2018-08-27	Insufficient Trizol
105	ZQT-16-160718-23			Wong Tai Sin		2018-08-27	Insufficient Trizol
106	ZQT-16-160718-49			Wong Tai Sin		2018-08-27	Insufficient Trizol
107	ZQT-16-160718-51			Wong Tai Sin		2018-08-27	Insufficient Trizol
108	ZQT-16-160718-57			Wong Tai Sin		2018-08-27	Insufficient Trizol
109	ZQT-16-160718-28			Wong Tai Sin		2018-08-27	Insufficient Trizol
110	ZQT-49-160718-9			Wong Tai Sin		2018-08-27	Insufficient Trizol
111	ZQT-49-160718-14			Wong Tai Sin		2018-08-27	Insufficient Trizol
112	ZQT-49-160718-15			Wong Tai Sin		2018-08-27	Insufficient Trizol
113	ZQT-49-160718-29			Wong Tai Sin		2018-08-27	Insufficient Trizol
114	ZQT-49-160718-43			Wong Tai Sin		2018-08-27	Insufficient Trizol
115	ZQT-49-160718-45			Wong Tai Sin		2018-08-27	Insufficient Trizol
116	ZQT-45-170718-18			Sai Kung		2018-08-27	Insufficient Trizol
117	ZQT-45-170718-39			Sai Kung		2018-08-27	Insufficient Trizol
118	ZQT-38-170718-11			Sai Kung		2018-08-27	Insufficient Trizol
119	ZQT-38-170718-19			Sai Kung		2018-08-27	Insufficient Trizol
120	ZQT-38-170718-20			Sai Kung		2018-08-27	Insufficient Trizol
121	ZQT-38-170718-39			Sai Kung		2018-08-27	Insufficient Trizol
122	ZQT-38-170718-47			Sai Kung		2018-08-27	Insufficient Trizol
123	ZQT-38-170718-48			Sai Kung		2018-08-27	Insufficient Trizol
124	ZQT-38-170718-51			Sai Kung		2018-08-27	Insufficient Trizol
125	ZQT-43-170718-11			Sham Shui Po		2018-08-27	Insufficient Trizol
126	ZQT-43-170718-29			Sham Shui Po		2018-08-27	Insufficient Trizol
127	ZQT-43-170718-31			Sham Shui Po		2018-08-27	Insufficient Trizol
128	ZQT-53-170718-5			Central & Western		2018-08-27	Insufficient Trizol
129	ZQT-53-170718-17			Central & Western		2018-08-27	Insufficient Trizol
130	ZQT-53-170718-34			Central & Western		2018-08-27	Insufficient Trizol
131	ZQT-53-170718-35			Central & Western		2018-08-27	Insufficient Trizol
132	ZQT-53-170718-47			Central & Western		2018-08-27	Insufficient Trizol
133	ZQT-23-160718-8			Southern		2018-08-27	Insufficient Trizol
134	ZQT-23-160718-45			Southern		2018-08-27	Insufficient Trizol
135	ZQT-23-160718-53			Southern		2018-08-27	Insufficient Trizol
136	ZQT-57-160718-1			Tsuen Wan		2018-08-27	Insufficient Trizol
137	ZQT-57-160718-3			Tsuen Wan		2018-08-27	Insufficient Trizol
138	ZQT-57-160718-34			Tsuen Wan		2018-08-27	Insufficient Trizol
139	ZQT-57-160718-38			Tsuen Wan		2018-08-27	Insufficient Trizol
140	ZQT-57-160718-49			Tsuen Wan		2018-08-27	Insufficient Trizol
141	ZQT-20-170718-6			North		2018-08-27	Insufficient Trizol
142	ZQT-20-170718-8			North		2018-08-27	Insufficient Trizol
143	ZQT-20-170718-13			North		2018-08-27	Insufficient Trizol
144	ZQT-20-170718-23			North		2018-08-27	Insufficient Trizol
145	ZQT-20-170718-33			North		2018-08-27	Insufficient Trizol
146	ZQT-20-170718-38(1)			North		2018-08-27	Insufficient Trizol
147	ZQT-20-170718-38(2)			North		2018-08-27	Insufficient Trizol
148	ZQT-20-170718-41			North		2018-08-27	Insufficient Trizol
149	ZQT-20-170718-55			North		2018-08-27	Insufficient Trizol
150	ZQT-20-170718-47			North		2018-08-27	Insufficient Trizol
1	ZQT-YFD-02082018-20		Yuen Fat Depot	Sham Shui Po		2018-08-27	Insufficient Trizol
2	ZQT-SP-02082018-8		South Perimeter Road	Islands		2018-08-27	Insufficient Trizol
3	ZQT-EXP-03082018-6		Asia World Expo	Islands		2018-08-27	Insufficient Trizol
4	ZQT-EXP-03082018-13		Asia World Expo	Islands		2018-08-27	Insufficient Trizol
5	ZQT-CAD-02082018-1		Civil Aviation Dept.	Islands		2018-08-27	Insufficient Trizol
6	ZQT-DG-02082018-1		Dragonair Tower	Islands		2018-08-27	Insufficient Trizol
7	ZQT-KL-02082018-10		Kwo Lo Wan Road	Islands		2018-08-27	Insufficient Trizol
8	ZQT-KL-02082018-14		Kwo Lo Wan Road	Islands		2018-08-27	Insufficient Trizol
9	ZQT-KL-02082018-15		Kwo Lo Wan Road	Islands		2018-08-27	Insufficient Trizol
10	ZQT-KL-02082018-16		Kwo Lo Wan Road	Islands		2018-08-27	Insufficient Trizol
	Total number of samples tested on August 2018				379
1	ZQT-50-200718- 7	Jul		Kwai Tsing	Negative	2018-09-04
2	ZQT-50-200718-20	Jul		Kwai Tsing	Negative	2018-09-04
3	ZQT-50-200718-23	Jul		Kwai Tsing	Negative	2018-09-04
4	ZQT-50-200718-27	Jul		Kwai Tsing	Negative	2018-09-04
5	ZQT-50-20071.8-32	Jul		Kwai Tsing	Negative	2018-09-04
6	ZQT-50-200718-42	Jul		Kwai Tsing	Negative	2018-09-04
7	ZQT-50-200718-44	Jul		Kwai Tsing	Negative	2018-09-04
8	ZQT-50-200718-4 7	Jul		Kwai Tsing	Negative	2018-09-04
9	ZQT-50-200718-51	Jul		Kwai Tsing	Negative	2018-09-04
10	ZQT-17-190718-2	Jul		Yuen Long	Negative	2018-09-04
11	ZQT-17-190718-3	Jul		Yuen Long	Negative	2018-09-04
12	ZQT-17-190718-5	Jul		Yuen Long	Negative	2018-09-04
13	ZQT-17-190718-8	Jul		Yuen Long	Negative	2018-09-04
14	ZQT-17-190718-11	Jul		Yuen Long	Negative	2018-09-04
15	ZQT-17-190718-13	Jul		Yuen Long	Negative	2018-09-04
16	ZQT-17-190718-1.9	Jul		Yuen Long	Negative	2018-09-04
17	ZQT-56-190718-1	Jul		Tsuen Wan	Negative	2018-09-04
18	ZQT-56-190718-6	Jul		Tsuen Wan	Negative	2018-09-04
19	ZQT-56-190718-7	Jul		Tsuen Wan	Negative	2018-09-04
20	ZQT-56-190718-19	Jul		Tsuen Wan	Negative	2018-09-04
21	ZQT-56-190718-25	Jul		Tsuen Wan	Negative	2018-09-04
22	ZQT-56-190718-43	Jul		Tsuen Wan	Negative	2018-09-04
23	ZQT-56-190718-48	Jul		Tsuen Wan	Negative	2018-09-04
24	ZQT-33-120718-6	Jul		Yuen Long	Negative	2018-09-04
25	ZQT-33-120718-7	Jul		Yuen Long	Negative	2018-09-04
26	ZQT-33-120718-10	Jul		Yuen Long	Negative	2018-09-04
27	ZQT-33-120718-20	Jul		Yuen Long	Negative	2018-09-04
28	ZQT-33-120718-41	Jul		Yuen Long	Negative	2018-09-04
29	ZQT-33-120718-44	Jul		Yuen Long	Negative	2018-09-04
30	ZQT-33-120718-52	Jul		Yuen Long	Negative	2018-09-04
31	ZQT-26-160718-14	Jul		Kwun Tong	Negative	2018-09-04
32	ZQT-26-160718-16	Jul		Kwun Tong	Negative	2018-09-04
33	ZQT-26-160718-20	Jul		Kwun Tong	Negative	2018-09-04
34	ZQT-26-160718-21	Jul		Kwun Tong	Negative	2018-09-04
35	ZQT-26-160718-28	Jul		Kwun Tong	Negative	2018-09-04
36	ZQT-19-170718-13	Jul		Kwun Tong	Negative	2018-09-04
37	ZQT-19-170718-21	Jul		Kwun Tong	Negative	2018-09-04
38	ZQT-19-170718-31	Jul		Kwun Tong	Negative	2018-09-04
39	ZQT-19-170718-55	Jul		Kwun Tong	Negative	2018-09-04
40	ZQT-29-160718-53	Jul		Kwun Tong	Negative	2018-09-04
41	ZQT-29-160718-54	Jul		Kwun Tong	Negative	2018-09-04
42	ZQT-26-230718-14a	Jul		Kwun Tong	Negative	2018-09-04
43	ZQT-54-19071.8-21	Jul		Kwai Tsing	Negative	2018-09-04
44	ZQT-54-190718-35	Jul		Kwai Tsing	Negative	2018-09-04
45	ZQT-37-200718-38	Jul		Kwai Tsing	Negative	2018-09-04
46	ZQT-37-200718-41	Jul		Kwai Tsing	Negative	2018-09-04
47	ZQT-37-200718-47	Jul		Kwai Tsing	Negative	2018-09-04
48	ZQT-37-200718-50	Jul		Kwai Tsing	Negative	2018-09-04
49	ZQT-37-200718-60	Jul		Kwai Tsing	Negative	2018-09-04
50	ZQT-23-160718-41	Jul		Southern	Negative	2018-09-04
51	ZQT-23-160718-55	Jul		Southern	Negative	2018-09-04
52	ZQT-45-240718-23	Jul		Sai Kung	Negative	2018-09-04
53	ZQT-56-240718-57	Jul		Tsuen Wan	Negative	2018-09-04
54	ZQT-57-160718-17	Jul		Tuen Mun	Negative	2018-09-04
55	ZQT-57-160718-49a	Jul		Tuen Mun	Negative	2018-09-04
56	ZQT-29-230718 22	Jul		Tsuen Wan	Negative	2018-09-04
57	ZQT-29-230718-27	Jul		Tsuen Wan	Negative	2018-09-04
58	ZQT 46-200718-25	Jul		Kwun Tong	Negative	2018-09-04
59	ZQT-24-010818-28	Aug		Eastern	Negative	2018-09-04
60	ZQT-55-020818-4	Aug		Sha Tin	Negative	2018-09-04
61	ZQT-32-200718-51	Jul		Kowloon City	Negative	2018-09-04
1	ZQT-LOW-07082018-17	Aug	Lo Wu Control Point	North	Negative	2018-09-04
2	ZQT-LOW-07082018-20	Aug	Lo Wu Control Point	North	Negative	2018-09-04
3	ZQT-SZB-06082018-20	Aug	Shenzhen Bay Control Point	North	Negative	2018-09-04
4	ZQT-SZB-06082018-18	Aug	Shenzhen Bay Control Point	North	Negative	2018-09-04
5	ZQT-SZB-06082018-46	Aug	Shenzhen Bay Control Point	North	Negative	2018-09-04
6	ZQT-RC-020820108-13	Aug	Rambler Channel PCWA	Kwai Tsing	Negative	2018-09-04
7	ZQT-RC-02082018-12	Aug	Rambler Channel PCWA	Kwai Tsing	Negative	2018-09-04
8	ZQT-RC-09082018-8	Aug	Rambler Channel PCWA	Kwai Tsing	Negative	2018-09-04
9	ZQT-EXP-10082018-13	Aug	Asia World Expo	Islands	Negative	2018-09-04
10	ZQT-NPC-02082018-3	Aug	New Yau Ma Tei PCWA	Yau Tsim Mong	Negative	2018-09-04
11	ZQT-YFD-02082018-20	Aug	Yuen Fat Depot	Sham Shui Po	Negative	2018-09-04
12	ZQT-SSS-02082018-1	Aug	Sheung Shui Slaughter House	North	Negative	2018-09-04
13	ZQT-SSS-02082018-4	Aug	Sheung Shui Slaughter House	North	Negative	2018-09-04
14	ZQT-SSS-02082018-6	Aug	Sheung Shui Slaughter House	North	Negative	2018-09-04
15	ZQT-SSS-02082018-10	Aug	Sheung Shui Slaughter House	North	Negative	2018-09-04
16	ZQT-SSS-02082018-19	Aug	Sheung Shui Slaughter House	North	Negative	2018-09-04
17	ZQT-CAD-09082018-1	Aug	Civil Aviation Dept.	Islands	Negative	2018-09-04
18	ZQT-STK-30072018-03	Jul	Sha Tau Kok Control Point	North	Negative	2018-09-04
19	ZQT-STK-30072018-19	Jul	Sha Tau Kok Control Point	North	Negative	2018-09-04
20	ZQT-MKT-31072018-08	Jul	Man Kam To Control Point	North	Negative	2018-09-04
21	ZQT-MKT-07082018-18	Aug	Man Kam To Control Point	North	Negative	2018-09-04
22	ZQT-CMW-03082018-16	Aug	China Merchants Wharf	Central & Western	Negative	2018-09-04
23	ZQT-T-15082018-10	Aug	Chek Lap Kok South Road	Islands	Negative	2018-09-04
24	ZQT-X-16082018-5	Aug	Scenic Road	Islands	Negative	2018-09-04
25	ZQT-X-16082018-7	Aug	Scenic Road	Islands	Negative	2018-09-04
26	ZQT-RTT-03082018-9	Aug	River Trade Terminal	Tuen Mun	Negative	2018-09-04
27	ZQT-RTT-03082018-10	Aug	River Trade Terminal	Tuen Mun	Negative	2018-09-04
28	ZQT-SI-02082018-7	Aug	Stonecutters Island PCWA	Central & Western	Negative	2018-09-04
29	ZQT-SI-09082018-10	Aug	Stonecutters Island PCWA	Central & Western	Negative	2018-09-04
30	ZQT-TPC-02082018-11	Aug	Tuen Mun PCWA	Tuen Mun	Negative	2018-09-04
1	ZQT-56-130818-5	Aug		Tsuen Wan	Negative	2018-09-11
2	ZQT-17-130818-18	Aug		Yuen Long	Negative	2018-09-11
1	ZQT-CT9-01082018-19	Aug	Container Terminal 9	Kwai Tsing	Negative	2018-09-11
2	ZQT-CT9-01082018-20	Aug	Container Terminal 9	Kwai Tsing	Negative	2018-09-11
3	ZQT-CT6-01082018-8	Aug	Container Terminal 6	Kwai Tsing	Negative	2018-09-11
4	ZQT-RC-16082018-8	Aug	Rambler Channel PCWA	Kwai Tsing	Negative	2018-09-11
5	ZQT-RC-16082018-13	Aug	Rambler Channel PCWA	Kwai Tsing	Negative	2018-09-11
6	ZQT-SI-16082018-2	Aug	Stonecutters Island PCWA	Central & Western	Negative	2018-09-11
7	ZQT-SZB-13082018-18	Aug	Shenzhen Bay Control Point	North	Negative	2018-09-11
8	ZQT-SZB-13082018-42	Aug	Shenzhen Bay Control Point	North	Negative	2018-09-11
9	ZQT-SZB-13082018-47	Aug	Shenzhen Bay Control Point	North	Negative	2018-09-11
10	ZQT-CT5-15082018-17	Aug	Container Terminal 5	Kwai Tsing	Negative	2018-09-11
11	ZQT-T-22082018-3	Aug	Chun Yue Road	Islands	Negative	2018-09-11
12	ZQT-T-22082018-11	Aug	Chek Lap Kok South Road	Islands	Negative	2018-09-11
13	ZQT-T-22082018-12	Aug	Scenic Road	Islands	Negative	2018-09-11
14	ZQT-CRE-23082018-2	Aug	South Commercial Carpark	Islands	Negative	2018-09-11
15	ZQT-F-23082018-1	Aug	Fire Station	Islands	Negative	2018-09-11
16	ZQT-F-23082018-2	Aug	Fire Station	Islands	Negative	2018-09-11
17	ZQT-SP-22082018-36	Aug	Super Terminal 1	Islands	Negative	2018-09-11
18	ZQT-SP-23082018-14	Aug	South Perimeter Road	Islands	Negative	2018-09-11
19	ZQT-SP-23082018-19	Aug	South Perimeter Road	Islands	Negative	2018-09-11
20	ZQT-EXP-24082018-5	Aug	Asia World Expo	Islands	Negative	2018-09-11
21	ZQT-EXP-24082018-13	Aug	Asia World Expo	Islands	Negative	2018-09-11
22	ZQT-STK-13082018-03	Aug	Sha Tau Kok Control Point	North	Negative	2018-09-11
23	ZQT-STK-13082018-19	Aug	Sha Tau Kok Control Point	North	Negative	2018-09-11
24	ZQT-MKT-14082018-09	Aug	Man Kam To Control Point	North	Negative	2018-09-11
25	ZQT-CMW-17082018-02	Aug	China Merchants Wharf	Central & Western	Negative	2018-09-11
1	ZQT-TPC-23082018-2	Aug	Tuen Mun PCWA	Tuen Mun	Negative	2018-09-18
2	ZQT-TPC-23082018-18	Aug	Tuen Mun PCWA	Tuen Mun	Negative	2018-09-18
3	ZQT-RC-23082018-1	Aug	Rambler Channel PCWA	Kwai Tsing	Negative	2018-09-18
4	ZQT-RC-23082018-7	Aug	Rambler Channel PCWA	Kwai Tsing	Negative	2018-09-18
5	ZQT-RC-23082018-8	Aug	Rambler Channel PCWA	Kwai Tsing	Negative	2018-09-18
6	ZQT-RC-23082018-12	Aug	Rambler Channel PCWA	Kwai Tsing	Negative	2018-09-18
7	ZQT-SI-23082018-6	Aug	Stonecutters Island PCWA	Central & Western	Negative	2018-09-18
8	ZQT-CT5-22082018-18	Aug	Container Terminal 5	Kwai Tsing	Negative	2018-09-18
9	ZQT-CAD-23082018-1	Aug	Civil Aviation Dept.	Islands	Negative	2018-09-18
10	ZQT-DG-23082018-1	Aug	Dragonair Tower	Islands	Negative	2018-09-18
11	ZQT-KL-23082018-10	Aug	Kwo Lo Wan Road	Islands	Negative	2018-09-18
12	ZQT-KL-23082018-17	Aug	Kwo Lo Wan Road	Islands	Negative	2018-09-18
13	ZQT-HHCP-13082018-4	Aug	Hung Hom Control Point	Yau Tsim Mong	Negative	2018-09-18
14	ZQT-SSS-16082018-10	Aug	Sheung Shui Slaughter House	North	Negative	2018-09-18
15	ZQT-LMC-21082018-9	Aug	Lok Ma Chau Control Point	Yuen Long	Negative	2018-09-18
16	ZQT-LSL-21082018-2	Aug	Lok Ma Chau Spur Line Control Point	Yuen Long	Negative	2018-09-18
17	ZQT-SSS-23082018-10	Aug	Sheung Shui Slaughterhouse	North	Negative	2018-09-18
18	ZQT-SSS-23082018-20	Aug	Sheung Shui Slaughterhouse	North	Negative	2018-09-18
1	ZQT-01 -010818-3	Aug		Sha Tin	Negative	2018-09-26
2	ZQT-01-010818-11	Aug		Sha Tin	Negative	2018-09-26
3	ZQT-0 1-010818-27	Aug		Sha Tin	Negative	2018-09-26
4	ZQT-01-010818-38	Aug		Sha Tin	Negative	2018-09-26
5	ZQT-01-010818-38a	Aug		Sha Tin	Negative	2018-09-26
6	ZQT-01-010818-49	Aug		Sha Tin	Negative	2018-09-26
7	ZQT-01-010818-50	Aug		Sha Tin	Negative	2018-09-26
8	ZQT-01-010818-52	Aug		Sha Tin	Negative	2018-09-26
9	ZQT-56-130818-7	Aug		Tsuen Wan	Negative	2018-09-26
10	ZQT-56-130818-25	Aug		Tsuen Wan	Negative	2018-09-26
11	ZQT-56-130818 -40	Aug		Tsuen Wan	Negative	2018-09-26
12	ZQT-56-130818-41	Aug		Tsuen Wan	Negative	2018-09-26
13	ZQT-56-200818-5	Aug		Tsuen Wan	Negative	2018-09-26
14	ZQT-56-200818-41	Aug		Tsuen Wan	Negative	2018-09-26
15	ZQT-56-200818-42	Aug		Tsuen Wan	Negative	2018-09-26
16	ZQT-30-140818-2	Aug		Tsuen Wan	Negative	2018-09-26
17	ZQT-30-210818-3	Aug		Tsuen Wan	Negative	2018-09-26
18	ZQT-30-210818 -8	Aug		Tsuen Wan	Negative	2018-09-26
19	ZQT-01-080818-38	Aug		Sha Tin	Negative	2018-09-26
20	ZQT-01-080818-42	Aug		Sha Tin	Negative	2018-09-26
21	ZQT-17-200818-22	Aug		Yuen Long	Negative	2018-09-26
22	ZQT-17-200818 -24	Aug		Yuen Long	Negative	2018-09-26
23	ZQT-45-150818-35	Aug		Sai Kung	Negative	2018-09-26
24	ZQT-45-220818-43	Aug		Sai Kung	Negative	2018-09-26
25	ZQT-45-220818 -61	Aug		Sai Kung	Negative	2018-09-26
1	ZQT-RC-23082018-9	Aug	Rambler Channel PCWA	Kwai Tsing	Negative	2018-09-26
2	ZQT-RC-23082018-13	Aug	Rambler Channel PCWA	Kwai Tsing	Negative	2018-09-26
3	ZQT-RC-23082018-14	Aug	Rambler Channel PCWA	Kwai Tsing	Negative	2018-09-26
4	ZQT-RTT-24082018-1	Aug	River Trade Terminal	Tuen Mun	Negative	2018-09-26
5	ZQT-RTT-24082018-10	Aug	River Trade Terminal	Tuen Mun	Negative	2018-09-26
6	ZQT-CT5-29082018-17	Aug	Container Terminal 5	Kwai Tsing	Negative	2018-09-26
7	ZQT-YFD-230818-17	Aug	Yuen Fat Depot	Sham Shui Po	Negative	2018-09-26
8	ZQT-YFD-230818-19	Aug	Yuen Fat Depot	Sham Shui Po	Negative	2018-09-26
9	ZQT-T-29082018-12	Aug	Scenic Road	Islands	Negative	2018-09-26
10	ZQT-X-30082018-1	Aug	Chek Lap Kok South Road	Islands	Negative	2018-09-26
11	ZQT-X-30082018-7	Aug	Scenic Road	Islands	Negative	2018-09-26
12	ZQT-F-30082018-1	Aug	Fire Station	Islands	Negative	2018-09-26
13	ZQT-HHCP-27082018-19	Aug	Hung Hom Control Point	Yau Tsim Mong	Negative	2018-09-26
14	ZQT-LMC-28082018-7	Aug	Lok Ma Chau Control Point	Yuen Long	Negative	2018-09-26
15	ZQT-LMC-28082018-8	Aug	Lok Ma Chau Control Point	Yuen Long	Negative	2018-09-26
16	ZQT-DG-30082018-7	Aug	Dragonair Tower	Islands	Negative	2018-09-26
17	ZQT-T-05092018-10	Sept	Chek Lap Kok South Road	Islands	Negative	2018-09-26
18	ZQT-X-06092018-5	Sept	Scenic Road	Islands	Negative	2018-09-26
19	ZQT-STK-27082018-10	Aug	Sha Tau Kok Control Point	North	Negative	2018-09-26
20	ZQT-CT8-29082018-14	Aug	Container Terminal 8	Kwai Tsing	Negative	2018-09-26
	Total number of samples tested on September 2018				181
1	ZQT-RC-30082018-3	Aug	Rambler Channel PCWA	Kwai Tsing	Negative	2018-10-02
2	ZQT-RC-30082018-18	Aug	Rambler Channel PCWA	Kwai Tsing	Negative	2018-10-02
3	ZQT-RC-30082018-13	Aug	Rambler Channel PCWA	Kwai Tsing	Negative	2018-10-02
4	ZQT-RC-06092018-14	Sept	Rambler Channel PCWA	Kwai Tsing	Negative	2018-10-02
5	ZQT-TPC-30082018-14	Aug	Tuen Mun PCWA	Tuen Mun	Negative	2018-10-02
6	ZQT-RTT-31082018-2	Aug	River Trade Terminal	Tuen Mun	Negative	2018-10-02
7	ZQT-SZB-03092018-20	Sept	Shenzhen Bay Control Point	North	Negative	2018-10-02
8	ZQT-SZB-03092018-4 7	Sept	Shenzhen Bay Control Point	North	Negative	2018-10-02
9	ZQT-LOW-04092018-2	Sept	Lo Wu Control Point	North	Negative	2018-10-02
10	ZQT-LOW-04092018-20	Sept	Lo Wu Control Point	North	Negative	2018-10-02
11	ZQT-RC-06092018-6	Sept	Rambler Channel PCWA	Kwai Tsing	Negative	2018-10-02
12	ZQT-RC-06092018-20	Sept	Rambler Channel PCWA	Kwai Tsing	Negative	2018-10-02
13	ZQT-SI-06092018-11	Sept	Stonecutters Island PCWA	Central & Western	Negative	2018-10-02
14	ZQT-SI-06092018-17	Sept	Stonecutters Island PCWA	Central & Western	Negative	2018-10-02
15	ZQT-RTT-07092018-2	Sept	River Trade Terminal	Tuen Mun	Negative	2018-10-02
16	ZQT-RTT-07092018-9	Sept	River Trade Terminal	Tuen Mun	Negative	2018-10-02
17	ZQT-CFT-31082018-13	Aug	China Ferry Terminal	Yau Tsim Mong	Negative	2018-10-02
18	ZQT-LMC-04092018-9	Sept	Lo Wu Control Point	North	Negative	2018-10-02
19	ZQT-LMC-04092018-10	Sept	Lo Wu Control Point	North	Negative	2018-10-02
1	ZQT-45-220818-5	Aug		Sai Kung	Negative	2018-10-09
2	ZQT-45-220818-24	Aug		Sai Kung	Negative	2018-10-09
3	ZQT-45-220818-43a	Aug		Sai Kung	Negative	2018-10-09
4	ZQT-45-220818-61a	Aug		Sai Kung	Negative	2018-10-09
5	ZQT-56-200818-39	Aug		Tsuen Wan	Negative	2018-10-09
6	ZQT-56-200818-41 a	Aug		Tsuen Wan	Negative	2018-10-09
7	ZQT-56-200818-42a	Aug		Tsuen Wan	Negative	2018-10-09
8	ZQT-56-200818-48	Aug		Tsuen Wan	Negative	2018-10-09
1	ZQT-CFT-07092018-32	Sept	China Ferry Terminal	Yau Tsim Mong	Negative	2018-10-09
2	ZQT-SSS-06092018-19	Sept	Sheung Shui Slaughter House	North	Negative	2018-10-09
3	ZQT-DG-06092018-5	Sept	Dragonair Tower	Islands	Negative	2018-10-09
4	ZQT-KL-06092018-10	Sept	Kwo Lo Wan Road	Islands	Negative	2018-10-09
5	ZQT-KL-06092018-13	Sept	Kwo Lo Wan Road	Islands	Negative	2018-10-09
6	ZQT-KL-06092018-15	Sept	Kwo Lo Wan Road	Islands	Negative	2018-10-09
7	ZQT-KL-06092018-16	Sept	Kwo Lo Wan Road	Islands	Negative	2018-10-09
8	ZQT-F-20092018-1	Sept	Fire Station	Islands	Negative	2018-10-09
1	ZQT-SZB-10092018-19	Sept	Shenzhen Bay Control Point	North	Negative	2018-10-23
2	ZQT-SZB-10092018-46	Sept	Shenzhen Bay Control Point	North	Negative	2018-10-23
3	ZQT-SZB-10092018-47	Sept	Shenzhen Bay Control Point	North	Negative	2018-10-23
4	ZQT-LOW-11092018-17	Sept	Lo Wu Control Point	North	Negative	2018-10-23
5	ZQT-CT5-12092018-17	Sept	Container Terminal 5	Kwai Tsing	Negative	2018-10-23
6	ZQT-RC-13092018-8	Sept	Rambler Channel PCWA	Kwai Tsing	Negative	2018-10-23
7	ZQT-RC-13092018-14	Sept	Rambler Channel PCWA	Kwai Tsing	Negative	2018-10-23
8	ZQT-KCT-06092018-3 7	Sept	Kai Tak Cruise Terminal	Kowloon City	Negative	2018-10-23
9	ZQT-KCT-13092018-31	Sept	Kai Tak Cruise Terminal	Kowloon City	Negative	2018-10-23
10	ZQT-CT4-19092018-3	Sept	Container Terminal 4	Kwai Tsing	Negative	2018-10-23
11	ZQT-WKS-17092018-14	Sept	West Kowloon Station	Yau Tsim Mong	Negative	2018-10-23
12	ZQT-LMC-11092018-12	Sept	Lok Ma Chau Control Point	Yuen Long	Negative	2018-10-23
13	ZQT-KL-20092018-15	Sept	Kwo Lo Wan Road	Islands	Negative	2018-10-23
14	ZQT-SZB-17092018-18	Sept	Shenzhen Bay Control Point	North	Negative	2018-10-23
15	ZQT-SZB-17092018-19	Sept	Shenzhen Bay Control Point	North	Negative	2018-10-23
16	ZQT-CT5-19092018-17	Sept	Container Terminal 5	Kwai Tsing	Negative	2018-10-23
17	ZQT-RC-20092018- 7	Sept	Rambler Channel PCWA	Kwai Tsing	Negative	2018-10-23
18	ZQT-RC-27092018-4	Sept	Rambler Channel PCWA	Kwai Tsing	Negative	2018-10-23
19	ZQT-SI-27092018-11	Sept	Stonecutters Island PCWA	Central & Western	Negative	2018-10-23
1	ZQT-SSS-20092018-10	Sept	Sheung Shui Slaughter House	North	Negative	2018-10-30
2	ZQT-SSS-20092018-19	Sept	Sheung Shui Slaughter House	North	Negative	2018-10-30
3	ZQT-HHCP-17092018-11	Sept	Hung Hom Control Point	Yau Tsim Mong	Negative	2018-10-30
4	ZQT-LMC-02102018-11	Oct	Lok Ma Chau Control Point	Yuen Long	Negative	2018-10-30
5	ZQT-LSL-02102018-5	Oct	Lok Ma Chau Spur Line Control Point	Yuen Long	Negative	2018-10-30
6	ZQT-LSL-02102018-7	Oct	Lok Ma Chau Spur Line Control Point	Yuen Long	Negative	2018-10-30
7	ZQT-SSS-04102018-8	Oct	Sheung Shui Slaughter House	North	Negative	2018-10-30
	Total number of samples tested on October 2018				61
1	ZQT-KL-11102018-10	Oct	Kwo Lo Wan Road	Islands	Negative	2018-11-13
1	ZQT-LMC-23102018-11	Oct	Lok Ma Chau Control Point	Yuen Long	Negative	2018-11-20
	Total number of samples tested on November 2018				2
1	ZQT-SSS-01112018-3	Nov	Sheung Shui Slaughterhouse	North	Negative	2018-12-18
2	ZQT-WKS-12112018-41	Nov	Hong Kong West Kowloon Station	Yau Tsim Mong	Negative	2018-12-18
	Total number of samples tested on December 2018				2
	Total number of samples tested on January 2019				0
	Total number of samples tested on February 2019				0
	Total number of samples tested on March 2019				0
1	ZQT-T-27032019-12	Mar	Scenic Road	Islands	Negative	2019-04-30
2	ZQT-F-28032019-l	Mar	Fire Station	Islands	Negative	2019-04-30
3	ZQT-HHCP-25032019-19	Mar	Hung Hom Control Point	Yau Tsim Mong	Negative	2019-04-30
4	ZQT-LSL-02042019-4	2019-04-01	Lok Ma Chau Spur Line Control Point	Yuen Long	Negative	2019-04-30
	Total number of samples tested on April 2019				4
1	ZQT-16-010419-2	2019-04-01		Wong Tai Sin	Negative	2019-05-15
2	ZQT-16-010419-9	2019-04-01		Wong Tai Sin	Negative	2019-05-15
3	ZQT-16-010419-49	2019-04-01		Wong Tai Sin	Negative	2019-05-15
4	ZQT-16-010419-51	2019-04-01		Wong Tai Sin	Negative	2019-05-15
5	ZQT-16-08419-24	2019-04-01		Wong Tai Sin	Negative	2019-05-15
6	ZQT-16-080419-49	2019-04-01		Wong Tai Sin	Negative	2019-05-15
7	ZQT-16-080419-62	2019-04-01		Wong Tai Sin	Negative	2019-05-15
8	ZQT-16-080419-63	2019-04-01		Wong Tai Sin	Negative	2019-05-15
9	ZQT-16-080419-68	2019-04-01		Wong Tai Sin	Negative	2019-05-15
10	ZQT-53-030419-24	2019-04-01		Central & Western	Negative	2019-05-15
11	ZQT-53-030419-30	2019-04-01		Central & Western	Negative	2019-05-15
12	ZQT-53-100419-2	2019-04-01		Central & Western	Negative	2019-05-15
13	ZQT-53-100419-20	2019-04-01		Central & Western	Negative	2019-05-15
14	ZQT-53-100419-27	2019-04-01		Central & Western	Negative	2019-05-15
1	ZQT-KL-04042019-11	2019-04-01	Kwo Lo Wan Road	Islands	Negative	2019-05-15
2	ZQT-CC-09042019-9	2019-04-01	Cathay Pacific City	Islands	Negative	2019-05-15
3	ZQT-WKCP-01042019-42	2019-04-01	Express Rail Link West Kowloon Control Point	Yau Tsim Mong	Negative	2019-05-15
4	ZQT-CT7-10042019-10	2019-04-01	Container Terminal 7	Kwai Tsing	Negative	2019-05-15
5	ZQT-LMC-09042019-3	2019-04-01	Lok Ma Chau Control Point	Yuen Long	Negative	2019-05-15
6	ZQT-SSS-04042019-19	2019-04-01	Sheung Shui Slaughter House	North	Negative	2019-05-15
7	ZQT-LMC-02042019-12	2019-04-01	Lok Ma Chau Control Point	Yuen Long	Negative	2019-05-15
8	ZQT-T-17042019-12	2019-04-01	Scenic Road	Islands	Negative	2019-05-15
9	ZQT-F-18042019-1	2019-04-01	Fire Station	Islands	Negative	2019-05-15
10	ZQT-F-18042019-2	2019-04-01	Fire Station	Islands	Negative	2019-05-15
11	ZQT-X-18042019-9	2019-04-01	Scenic Road	Islands	Negative	2019-05-15
12	ZQT-X-18042019-16	2019-04-01	Catering Road East	Islands	Negative	2019-05-15
13	ZQT-X-18042019-17	2019-04-01	Catering Road East	Islands	Negative	2019-05-15
14	ZQT-SP-18042019-20	2019-04-01	South Perimeter Road	Islands	Negative	2019-05-15
15	ZQT-SP-18042019-21	2019-04-01	South Perimeter Road	Islands	Negative	2019-05-15
16	ZQT-X-25042019-7	2019-04-01	Scenic Road	Islands	Negative	2019-05-15
17	ZQT-KL-18042019-13	2019-04-01	Kwo Lo Wan Road	Islands	Negative	2019-05-15
18	ZQT-SP-25042019-46	2019-04-01	Chun Wan Road	Islands	Negative	2019-05-15
	Total number of samples tested on May 2019				32
	Total number of tested samples				984

## Sheet: Table S2
Sample ID	Sample code	Month	Location	District	Results	Date of collection from FEHD
1	DF-11-030818-01	Aug		Yau Tsim Mong	Negative	2018-08-20
2	DF-11-030818-11	Aug		Yau Tsim Mong	Negative	2018-08-20
3	DF-11-030818-24	Aug		Yau Tsim Mong	Negative	2018-08-20
4	DF-11-030818-26	Aug		Yau Tsim Mong	Negative	2018-08-20
5	DF-11-030818-32	Aug		Yau Tsim Mong	Negative	2018-08-20
6	DF-11-030818-38	Aug		Yau Tsim Mong	Negative	2018-08-20
DR1	KDF2018-16/DR/01			Unknown	Negative	2018-08-20
DR2	KDF2018-16/DR/02			Unknown	Negative	2018-08-20
DR3	KDF2018-16/DR/03			Unknown	Negative	2018-08-20
DR4	KDF2018-16/DR/04			Unknown	Negative	2018-08-20
DR5	KDF2018-16/DR/05			Unknown	Negative	2018-08-20
DR6	EDF2018-18/DR/01			Unknown	Negative	2018-08-20
DR7	EDF2018-18/DR/02			Unknown	Negative	2018-08-20
DR8	EDF2018-18/DR/03			Unknown	Negative	2018-08-20
DR9	EDF2018-18/DR/04			Unknown	Negative	2018-08-20
DR10	EDF2018-18/DR/05			Unknown	Negative	2018-08-20
DR11	EDF2018-18/DR/06			Unknown	Negative	2018-08-20
DR12	EDF2018-18/DR/07			Unknown	Negative	2018-08-20
DR13	EDF2018-18/DR/08			Unknown	Negative	2018-08-20
DR14	EDF2018-18/DR/09			Unknown	Negative	2018-08-20
DR15	WDF2018-12/DR/01			Unknown	Negative	2018-08-20
DR16	WDF2018-12/DR/02			Unknown	Negative	2018-08-20
DR17	WDF2018-12/DR/03			Unknown	Negative	2018-08-20
DR18	WDF2018-12/DR/04			Unknown	Negative	2018-08-20
DR19	WDF2018-12/DR/05			Unknown	Negative	2018-08-20
DR20	WDF2018-12/DR/06			Unknown	Negative	2018-08-20
DR21	WDF2018-12/DR/07			Unknown	Negative	2018-08-20
DR22	WDF2018-12/DR/08			Unknown	Negative	2018-08-20
DR23	WDF2018-12/DR/09			Unknown	Negative	2018-08-20
DR24	WDF2018-12/DR/10			Unknown	Negative	2018-08-20
DR25	WDF2018-12/DR/11			Unknown	Negative	2018-08-20
DR26	KDF2018-20/DR/01			Unknown	Negative	2018-08-20
DR27	KDF2018-20/DR/02			Unknown	Negative	2018-08-20
DR28	KDF2018-20/DR/03			Unknown	Negative	2018-08-20
DR29	KDF2018-20/DR/04			Unknown	Negative	2018-08-20
DR30	KDF2018-20/DR/05			Unknown	Negative	2018-08-20
DR31	KDF2018-20/DR/06			Unknown	Negative	2018-08-20
DR32	KDF2018-20/DR/07			Unknown	Negative	2018-08-20
DR33	KDF2018-20/DR/08			Unknown	Negative	2018-08-20
DR34	KDF2018-20/DR/09			Unknown	Negative	2018-08-20
DR35	KDF2018-20/DR/10			Unknown	Negative	2018-08-20
DR36	KDF2018-20/DR/11			Unknown	Negative	2018-08-20
DR37	KDF2018-20/DR/12			Unknown	Negative	2018-08-20
DR38	KDF2018-20/DR/13			Unknown	Negative	2018-08-20
DR39	KDF2018-20/DR/14			Unknown	Negative	2018-08-20
1	DF-06-010818-3	Aug		Eastern	Negative	2018-08-23
2	DF-06-010818-26	Aug		Eastern	Negative	2018-08-23
3	DF-06-010818-44	Aug		Eastern	Negative	2018-08-23
4	DF-06-010818-49	Aug		Eastern	Negative	2018-08-23
5	DF-16-060818-33	Aug		Wong Tai Sin	Negative	2018-08-23
6	DF-16-060818-42	Aug		Wong Tai Sin	Negative	2018-08-23
7	DF-510308183	Aug		Yau Tsim Mong	Negative	2018-08-23
8	DF-51-030818-10	Aug		Yau Tsim Mong	Negative	2018-08-23
9	DF-51-030818-25	Aug		Yau Tsim Mong	Negative	2018-08-23
10	DF-51-030818-46	Aug		Yau Tsim Mong	Negative	2018-08-23
11	DF-07-010818-14	Aug		Wan Chai	Negative	2018-08-23
12	DF-07-010818-52	Aug		Wan Chai	Negative	2018-08-23
13	DF-07-010818-52a	Aug		Wan Chai	Negative	2018-08-23
14	DF-43-240718-11	Jul		Sham Shui Po	Negative	2018-08-23
15	DF-43-240718-11a	Jul		Sham Shui Po	Negative	2018-08-23
16	DF-43-240718-39	Jul		Sham Shui Po	Negative	2018-08-23
17	DF-43-240718-46	Jul		Sham Shui Po	Negative	2018-08-23
18	DF-43-240718-47	Jul		Sham Shui Po	Negative	2018-08-23
19	DF-43-240718-49	Jul		Sham Shui Po	Negative	2018-08-23
20	DF-08-240718-2	Jul		Islands	Negative	2018-08-23
21	DF-08-240718-2a	Jul		Islands	Negative	2018-08-23
22	DF-08-240718-8	Jul		Islands	Negative	2018-08-23
23	DF-08-240718-22	Jul		Islands	Negative	2018-08-23
24	DF-08-24071822a	Jul		Islands	Negative	2018-08-23
25	DF-08-240718-27	Jul		Islands	Negative	2018-08-23
26	DF-07-150818-52	Aug		Wan Chai	Negative	2018-08-23
27	DF-53-070818-2	Aug		Central & Western	Negative	2018-08-23
28	DF-53-070818-4	Aug		Central & Western	Negative	2018-08-23
29	DF-53-070818-17	Aug		Central & Western	Negative	2018-08-23
30	DF-53-070818-18	Aug		Central & Western	Negative	2018-08-23
1	KDF2018-23/PV/01		Ocean Terminal	Yau Tsim Mong	Negative	2018-08-23
DR40	EDF2018-18/DR/10			Unknown	Negative	2018-08-23
DR41	EDF2018-18/DR/11			Unknown	Negative	2018-08-23
DR42	EDF2018-18/DR/12			Unknown	Negative	2018-08-23
DR43	EDF2018-18/DR/13			Unknown	Negative	2018-08-23
DR44	EDF2018-18/DR/14			Unknown	Negative	2018-08-23
DR45	KDF2018-16/DR/10			Unknown	Negative	2018-08-23
DR46	KDF2018-16/DR/11			Unknown	Negative	2018-08-23
DR47	KDF2018-16/DR/12			Unknown	Negative	2018-08-23
DR48	KDF2018-17/DR/01			Unknown	Negative	2018-08-23
DR49	KDF2018-17/DR/02			Unknown	Negative	2018-08-23
DR50	KDF2018-17/DR/03			Unknown	Negative	2018-08-23
DR51	KDF2018-19/DR/01			Unknown	Negative	2018-08-23
DR52	KDF2018-19/DR/02			Unknown	Negative	2018-08-23
DR53	KDF2018-19/DR/03			Unknown	Negative	2018-08-23
DR54	KDF2018-19/DR/04			Unknown	Negative	2018-08-23
DR55	KDF2018-20/DR/15			Unknown	Negative	2018-08-23
DR56	KDF2018-20/DR/16			Unknown	Negative	2018-08-23
DR57	KDF2018-24/DR/01			Unknown	Negative	2018-08-23
DR58	KDF2018-24/DR/02			Unknown	Negative	2018-08-23
DR59	KDF2018-24/DR/03			Unknown	Negative	2018-08-23
DR60	KDF2018-24/DR/ 04			Unknown	Negative	2018-08-23
DR61	KDF2018-24/DR/OS			Unknown	Negative	2018-08-23
DR62	WDF2018-12/DR/12			Unknown	Negative	2018-08-23
DR63	WDF2018-12/DR/13			Unknown	Negative	2018-08-23
1	DF-38-240718-33	Jul		Sai Kung	Negative	2018-08-27
2	DF-38-240718-22	Jul		Sai Kung	Negative	2018-08-27
3	DF-11-100818-12	Aug		Yau Tsim Mong	Negative	2018-08-27
4	DF-11-100818-13	Aug		Yau Tsim Mong	Negative	2018-08-27
5	DF-11-100818-14	Aug		Yau Tsim Mong	Negative	2018-08-27
6	DF-51-100818-10	Aug		Yau Tsim Mong	Negative	2018-08-27
7	DF-51-100818-20	Aug		Yau Tsim Mong	Negative	2018-08-27
8	DF-51-100818-34	Aug		Yau Tsim Mong	Negative	2018-08-27
9	DF-51-100818-53	Aug		Yau Tsim Mong	Negative	2018-08-27
10	DF-51-100818-46	Aug		Yau Tsim Mong	Negative	2018-08-27
11	DF-51-100818-40	Aug		Yau Tsim Mong	Negative	2018-08-27
12	DF-51-100818-37	Aug		Yau Tsim Mong	Negative	2018-08-27
13	DF-09-100818-12	Aug		Yau Tsim Mong	Negative	2018-08-27
14	DF-09-100818-35	Aug		Yau Tsim Mong	Negative	2018-08-27
15	DF-09-100818-57	Aug		Yau Tsim Mong	Negative	2018-08-27
DR64	KDF2018-30/DR/01			Unknown	Negative	2018-08-27
DR65	KDF2018-30/DR/02			Unknown	Negative	2018-08-27
DR66	KDF2018-30/DR/03			Unknown	Negative	2018-08-27
DR67	KDF2018-30/DR/04			Unknown	Negative	2018-08-27
DR68	KDF2018-20/DR/17			Unknown	Negative	2018-08-27
DR69	KDF2018-20/DR/18			Unknown	Negative	2018-08-27
DR70	WDF2018-10/DR/11			Unknown	Negative	2018-08-27
DR71	WDF2018-10/DR/12			Unknown	Negative	2018-08-27
DR72	WDF2018-10/DR/13			Unknown	Negative	2018-08-27
DR73	WDF2018-10/DR/14			Unknown	Negative	2018-08-27
DR74	WDF2018-10/DR/15			Unknown	Negative	2018-08-27
DR75	WDF2018-10/DR/16			Unknown	Negative	2018-08-27
DR76	WDF2018-10/DR/17			Unknown	Negative	2018-08-27
DR77	WDF2018-10/DR/18			Unknown	Negative	2018-08-27
DR78	WDF2018-10/DR/19			Unknown	Negative	2018-08-27
DR79	WDF2018-10/DR/20			Unknown	Negative	2018-08-27
1	DF-49-130818-15	Aug		Wong Tai Sin	Negative	2018-08-30
2	DF-16-130818-12	Aug		Wong Tai Sin	Negative	2018-08-30
3	DF-55-020818-4	Aug		Sha Tin	Negative	2018-08-30
4	DF-55-020818-4a	Aug		Sha Tin	Negative	2018-08-30
5	DF-55-020818-14	Aug		Sha Tin	Negative	2018-08-30
6	DF-55-020818-15	Aug		Sha Tin	Negative	2018-08-30
7	DF-55-020818-17	Aug		Sha Tin	Negative	2018-08-30
8	DF-55-020818-18	Aug		Sha Tin	Negative	2018-08-30
9	DF-55-020818-18a	Aug		Sha Tin	Negative	2018-08-30
10	DF-55-020818-19	Aug		Sha Tin	Negative	2018-08-30
11	DF-55-020818-31	Aug		Sha Tin	Negative	2018-08-30
12	DF-55-020818-35	Aug		Sha Tin	Negative	2018-08-30
13	DF-55-020818-35a	Aug		Sha Tin	Negative	2018-08-30
14	DF-55-020818-36	Aug		Sha Tin	Negative	2018-08-30
15	DF-55-020818-36a	Aug		Sha Tin	Negative	2018-08-30
16	DF-55-020818-42	Aug		Sha Tin	Negative	2018-08-30
17	DF-55-020818-48	Aug		Sha Tin	Negative	2018-08-30
18	DF-40-130818-17	Aug		Kwai Tsing	Negative	2018-08-30
19	DF-54-130818.;1	Aug		Kwai Tsing	Negative	2018-08-30
20	DF-54-130818-19	Aug		Kwai Tsing	Negative	2018-08-30
21	DF-54-130818-26	Aug		Kwai Tsing	Negative	2018-08-30
22	DF-54-130818-31	Aug		Kwai Tsing	Negative	2018-08-30
23	DF-54-130818-32	Aug		Kwai Tsing	Negative	2018-08-30
24	DF-54-130818-33	Aug		Kwai Tsing	Negative	2018-08-30
25	DF-54-130818-37	Aug		Kwai Tsing	Negative	2018-08-30
26	DF-54-130818-38	Aug		Kwai Tsing	Negative	2018-08-30
27	DF-38-240718-22a	Jul		Sai Kung	Negative	2018-08-30
28	DF-38-240718-33a	Jul		Sai Kung	Negative	2018-08-30
29	DF-38-240718-44	Jul		Sai Kung	Negative	2018-08-30
30	DF-24-010818-5	Aug		Eastern	Negative	2018-08-30
31	DF-24-010818-28	Aug		Eastern	Negative	2018-08-30
32	DF-24-010818-43	Aug		Eastern	Negative	2018-08-30
33	DF-24-010818-47	Aug		Eastern	Negative	2018-08-30
34	DF-24-010818-49	Aug		Eastern	Negative	2018-08-30
35	DF-51-030818-1	Aug		Yau Tsim Mong	Negative	2018-08-30
36	DF-51-030818-3a	Aug		Yau Tsim Mong	Negative	2018-08-30
37	DF-51-030818-25a	Aug		Yau Tsim Mong	Negative	2018-08-30
38	DF-51100818-1Oa	Aug		Yau Tsim Mong	Negative	2018-08-30
39	DF-51-100818-40a	Aug		Yau Tsim Mong	Negative	2018-08-30
40	DF-51-100818-46a	Aug		Yau Tsim Mong	Negative	2018-08-30
41	DF-10-140818-43	Aug		Kowloon City	Negative	2018-08-30
42	DF-07-010818-14a	Aug		Wan Chai	Negative	2018-08-30
43	DF-07-080818-52a	Aug		Wan Chai	Negative	2018-08-30
44	DF-05-030818-1	Aug		Wan Chai	Negative	2018-08-30
45	DF-05-030818-1 a	Aug		Wan Chai	Negative	2018-08-30
46	DF-05-030818-11	Aug		Wan Chai	Negative	2018-08-30
47	DF-05-030818-17	Aug		Wan Chai	Negative	2018-08-30
48	DF-05-03.0818-22	Aug		Wan Chai	Negative	2018-08-30
49	DF-05-030818-32	Aug		Wan Chai	Negative	2018-08-30
50	DF-05-030818-32a	Aug		Wan Chai	Negative	2018-08-30
51	DF-05-100818-24	Aug		Wan Chai	Negative	2018-08-30
52	DF-53-070818-2a	Aug		Central & Western	Negative	2018-08-30
53	DF-53-070818-18a	Aug		Central & Western	Negative	2018-08-30
54	DF-53-070818-37	Aug		Central & Western	Negative	2018-08-30
55	DF-53-140818-2	Aug		Central & Western	Negative	2018-08-30
56	DF-53-140818-4	Aug		Central & Western	Negative	2018-08-30
57	DF-53-140818-15	Aug		Central & Western	Negative	2018-08-30
58	DF-53-140818-17	Aug		Central & Western	Negative	2018-08-30
59	DF-53-140818-31	Aug		Central & Western	Negative	2018-08-30
60	DF-53-140818-33	Aug		Central & Western	Negative	2018-08-30
61	DF-53-140818-35	Aug		Central & Western	Negative	2018-08-30
62	DF-48-100818-41	Aug		Wong Tai Sin	Negative	2018-08-30
63	DF-52-020818-30	Aug		Wan Chai	Negative	2018-08-30
64	DF-52-020818-38	Aug		Wan Chai	Negative	2018-08-30
65	DF-50-140818-24	Aug		Kwai Tsing	Negative	2018-08-30
66	DF-50-140818-25	Aug		Kwai Tsing	Negative	2018-08-30
67	DF-50-140818-33	Aug		Kwai Tsing	Negative	2018-08-30
68	DF-50-140818-51	Aug		Kwai Tsing	Negative	2018-08-30
69	DF-28-140818-18	Aug		Kwun Tong	Negative	2018-08-30
70	DF-28-140818-20	Aug		Kwun Tong	Negative	2018-08-30
71	DF-28-140818-31	Aug		Kwun Tong	Negative	2018-08-30
72	DF-32-140818-28	Aug		Kowloon City	Negative	2018-08-30
73	DF-32-140818-29	Aug		Kowloon City	Negative	2018-08-30
74	DF-32-140818-50	Aug		Kowloon City	Negative	2018-08-30
75	DF-32-140818-51	Aug		Kowloon City	Negative	2018-08-30
76	DF-38-240718-5	Jul		Sai Kung	Negative	2018-08-30
77	DF-38-240718-22b	Jul		Sai Kung	Negative	2018-08-30
78	DF-38-240718-44a	Jul		Sai Kung	Negative	2018-08-30
79	DF-38-240718-62	Jul		Sai Kung	Negative	2018-08-30
80	DF-41-240718-3	Jul		Sham Shui Po	Negative	2018-08-30
81	DF-41-240718-3a	Jul		Sham Shui Po	Negative	2018-08-30
82	DF-41-240718-12	Jul		Sham Shui Po	Negative	2018-08-30
83	DF-41-240718-22	Jul		Sham Shui Po	Negative	2018-08-30
84	DF-41-240718-26	Jul		Sham Shui Po	Negative	2018-08-30
85	DF-41-240718-26a	Jul		Sham Shui Po	Negative	2018-08-30
86	DF-41-240718-27	Jul		Sham Shui Po	Negative	2018-08-30
87	DF-41-240718-44	Jul		Sham Shui Po	Negative	2018-08-30
88	DF-41-240718-46	Jul		Sham Shui Po	Negative	2018-08-30
89	DF-20-140818-9	Aug		North	Negative	2018-08-30
90	DF-20-140818-38	Aug		North	Negative	2018-08-30
DR80	EDF2018-21/DR/01			Unknown	Negative	2018-08-30
DR81	EDF2018-21/DR/02			Unknown	Negative	2018-08-30
DR82	EDF2018-21/DR/03			Unknown	Negative	2018-08-30
DR83	EDF2018-21/DR/04			Unknown	Negative	2018-08-30
DR84	EDF2018-21/DR/05			Unknown	Negative	2018-08-30
DR85	EDF2018-21/DR/06			Unknown	Negative	2018-08-30
DR86	EDF2018-21/DR/07			Unknown	Negative	2018-08-30
DR87	EDF2018-24/DR/01			Unknown	Negative	2018-08-30
DR88	EDF2018-24/DR/02			Unknown	Negative	2018-08-30
DR89	EDF2018-24/DR/03			Unknown	Negative	2018-08-30
DR90	EDF2018-24/DR/04			Unknown	Negative	2018-08-30
DR91	KDF2018-16/DR/13			Unknown	Negative	2018-08-30
DR92	KDF2018-16/DR/14			Unknown	Negative	2018-08-30
DR93	KDF2018-16/DR/15			Unknown	Negative	2018-08-30
DR94	KDF2018-16/DR/16			Unknown	Negative	2018-08-30
DR95	KDF2018-16/DR/17			Unknown	Negative	2018-08-30
DR96	KDF2018-16/DR/18			Unknown	Negative	2018-08-30
DR97	KDF2018-16/DR/19			Unknown	Negative	2018-08-30
DR98	KDF2018-16/DR/20			Unknown	Negative	2018-08-30
DR99	KDF2018-16/DR/21			Unknown	Negative	2018-08-30
DR100	KDF2018-16/DR/22			Unknown	Negative	2018-08-30
DR101	KDF2018-31/DR/01			Unknown	Negative	2018-08-30
DR102	KDF2018-31/DR/02			Unknown	Negative	2018-08-30
DR103	KDF2018-31/DR/03			Unknown	Negative	2018-08-30
DR104	WDF2018-13/DR/01			Unknown	Negative	2018-08-30
DR105	WDF2018-13/DR/02			Unknown	Negative	2018-08-30
DR106	WDF2018-13/DR/03			Unknown	Negative	2018-08-30
DR107	WDF2018-13/DR/04			Unknown	Negative	2018-08-30
DR108	WDF2018-13/DR/05			Unknown	Negative	2018-08-30
DR109	WDF2018-13/DR/06			Unknown	Negative	2018-08-30
DR110	WDF2018-13/DR/07			Unknown	Negative	2018-08-30
DR111	WDF2018-13/DR/08			Unknown	Negative	2018-08-30
DR112	WDF2018-13/DR/09			Unknown	Negative	2018-08-30
DR113	WDF2018-13/DR/10			Unknown	Negative	2018-08-30
DR114	WDF2018-13/DR/11			Unknown	Negative	2018-08-30
DR115	WDF2018-13/DR/12			Unknown	Negative	2018-08-30
DR116	WDF2018-13/DR/13			Unknown	Negative	2018-08-30
DR117	WDF2018-13/DR/14			Unknown	Negative	2018-08-30
DR118	WDF2018-13/DR/15			Unknown	Negative	2018-08-30
DR119	WDF2018-13/DR/16			Unknown	Negative	2018-08-30
DR120	WDF2018-13/DR/17			Unknown	Negative	2018-08-30
DR121	WDF2018-13/DR/18			Unknown	Negative	2018-08-30
DR122	EDF2018-22/DR/01			Unknown	Negative	2018-08-30
DR123	EDF2018-22/DR/02			Unknown	Negative	2018-08-30
DR124	EDF2018-22/DR/03			Unknown	Negative	2018-08-30
DR125	EDF2018-22/DR/04			Unknown	Negative	2018-08-30
DR126	EDF2018-22/DR/05			Unknown	Negative	2018-08-30
DR127	EDF2018-22/DR/06			Unknown	Negative	2018-08-30
DR128	EDF2018-22/DR/07			Unknown	Negative	2018-08-30
DR129	EDF2018-22/DR/08			Unknown	Negative	2018-08-30
DR130	EDF2018-22/DR/09			Unknown	Negative	2018-08-30
DR131	EDF2018-22/DR/10			Unknown	Negative	2018-08-30
DR132	EDF2018-22/DR/11			Unknown	Negative	2018-08-30
DR133	EDF2018-22/DR/12			Unknown	Negative	2018-08-30
DR134	EDF2018-22/DR/13			Unknown	Negative	2018-08-30
DR135	EDF2018-22/DR/14			Unknown	Negative	2018-08-30
DR136	EDF2018-22/DR/15			Unknown	Negative	2018-08-30
DR137	EDF2018-22/DR/16			Unknown	Negative	2018-08-30
DR138	EDF2018-22/DR/17			Unknown	Negative	2018-08-30
DR139	EDF2018-22/DR/18			Unknown	Negative	2018-08-30
DR140	KDF2018-17/DR/04			Unknown	Negative	2018-08-30
DR141	KDF2018-17/DR/05			Unknown	Negative	2018-08-30
DR142	KDF2018-17/DR/06			Unknown	Negative	2018-08-30
DR143	KDF2018-17/DR/07			Unknown	Negative	2018-08-30
DR144	KDF2018-17/DR/08			Unknown	Negative	2018-08-30
DR145	EDF2018-16/DR/06			Unknown	Negative	2018-08-30
DR146	EDF2018-16/DR/07			Unknown	Negative	2018-08-30
DR147	EDF2018-16/DR/08			Unknown	Negative	2018-08-30
DR148	EDF2018-16/DR/09			Unknown	Negative	2018-08-30
DR149	KDF2018-16/DR/23			Unknown	Negative	2018-08-30
DR150	KDF2018-16/DR/24			Unknown	Negative	2018-08-30
DR151	KDF2018-16/DR/25			Unknown	Negative	2018-08-30
DR152	EDF2018-24/DR/05			Unknown	Negative	2018-08-30
DR153	EDF2018-24/DR/06			Unknown	Negative	2018-08-30
DR154	KDF2018-34/DR/01			Unknown	Negative	2018-08-30
DR155	KDF2018-34/DR/02			Unknown	Negative	2018-08-30
DR156	WDF2018-12/DR/14			Unknown	Negative	2018-08-30
DR157	WDF2018-12/DR/15			Unknown	Negative	2018-08-30
DR158	KDF2018-26/DR/01			Unknown	Negative	2018-08-30
DR159	KDF2018-26/DR/02			Unknown	Negative	2018-08-30
	Total number of samples tested on August 2018				301
1	DF-47-140818-17	Aug		Kwai Tsing	Negative	2018-09-04
2	DF-38-150818-36	Aug		Sai Kung	Negative	2018-09-04
3	DF-38-150818-51	Aug		Sai Kung	Negative	2018-09-04
4	DF-38-150818-61	Aug		Sai Kung	Negative	2018-09-04
5	DF-55-020818-15a	Aug		Sha Tin	Negative	2018-09-04
6	DF-55-020818-48a	Aug		Sha Tin	Negative	2018-09-04
7	DF-10-070818-35	Aug		Kowloon City	Negative	2018-09-04
8	DF-26-160818-16	Aug		Kwun Tong	Negative	2018-09-04
9	DF-24-010818-22	Aug		Eastern	Negative	2018-09-04
10	DF-51-100818-15	Aug		Yau Tsim Mong	Negative	2018-09-04
11	DF-51-100818-46b	Aug		Yau Tsim Mong	Negative	2018-09-04
12	DF-53-070818-2b	Aug		Central & Western	Negative	2018-09-04
13	DF-53-070818-18b	Aug		Central & Western	Negative	2018-09-04
14	DF-53-140818-4a	Aug		Central & Western	Negative	2018-09-04
15	DF-53-140818-55	Aug		Central & Western	Negative	2018-09-04
16	DF-54-130818-26a	Aug		Kwai Tsing	Negative	2018-09-04
17	DF-54-130818-31a	Aug		Kwai Tsing	Negative	2018-09-04
18	DF-54-130818-38a	Aug		Kwai Tsing	Negative	2018-09-04
19	DF-09-100818-12a	Aug		Yau Tsim Mong	Negative	2018-09-04
20	DF-16-130818-41	Aug		Wong Tai Sin	Negative	2018-09-04
21	DF-32-140818-28a	Aug		Kowloon City	Negative	2018-09-04
22	DF-38-150818-48	Aug		Sai Kung	Negative	2018-09-04
23	DF-09-170818-6	Aug		Yau Tsim Mong	Negative	2018-09-04
24	DF-09-170818-12	Aug		Yau Tsim Mong	Negative	2018-09-04
25	DF-09-170818-15	Aug		Yau Tsim Mong	Negative	2018-09-04
26	DF-09-170818-19	Aug		Yau Tsim Mong	Negative	2018-09-04
27	DF-09-170818-38	Aug		Yau Tsim Mong	Negative	2018-09-04
28	DF-09-170818-40	Aug		Yau Tsim Mong	Negative	2018-09-04
29	DF-11-030818-10	Aug		Yau Tsim Mong	Negative	2018-09-04
30	DF-40-200818-16	Aug		Kwai Tsing	Negative	2018-09-04
31	DF-40-200818-23	Aug		Kwai Tsing	Negative	2018-09-04
32	DF-50-140818-7	Aug		Kwai Tsing	Negative	2018-09-04
33	DF-50-140818-24a	Aug		Kwai Tsing	Negative	2018-09-04
34	DF-50-140818-33a	Aug		Kwai Tsing	Negative	2018-09-04
35	DF-46-140818-1	Aug		Kwun Tong	Negative	2018-09-04
36	DF-49-130818-13a	Aug		Kwun Tong	Negative	2018-09-04
37	DF-49-130818-14	Aug		Kwun Tong	Negative	2018-09-04
38	DF-49-130818-15	Aug		Kwun Tong	Negative	2018-09-04
1	WDF2018-10/MT/05		Kan Hok Lane	Unknown	Negative	2018-09-04
2	EDF2018-16/PV/01		Kai Tak Cruise Terminal	Kowloon City	Negative	2018-09-04
DR160	WDF2018-11/DR/07			Unknown	Negative	2018-09-04
DR161	WDF2018-11/DR/08			Unknown	Negative	2018-09-04
DR162	EDF2018-24/DR/07			Unknown	Negative	2018-09-04
DR163	EDF2018-24/DR/08			Unknown	Negative	2018-09-04
DR164	EDF2018-28/DR/01			Unknown	Negative	2018-09-04
DR165	EDF2018-28/DR/02			Unknown	Negative	2018-09-04
DR166	EDF2018-28/DR/03			Unknown	Negative	2018-09-04
DR167	EDF2018-28/DR/04			Unknown	Negative	2018-09-04
DR168	EDF2018-28/DR/05			Unknown	Negative	2018-09-04
DR169	KDF2018-17/DR/09			Unknown	Negative	2018-09-04
DR170	KDF2018-17/DR/10			Unknown	Negative	2018-09-04
DR171	KDF2018-18/DR/03			Unknown	Negative	2018-09-04
DR172	KDF2018-18/DR/04			Unknown	Negative	2018-09-04
DR173	KDF2018-18/DR/05			Unknown	Negative	2018-09-04
DR174	KDF2018-18/DR/06			Unknown	Negative	2018-09-04
DR175	KDF2018-18/DR/07			Unknown	Negative	2018-09-04
DR176	KDF2018-19/DR/05			Unknown	Negative	2018-09-04
DR177	KDF2018-20/DR/19			Unknown	Negative	2018-09-04
DR178	KDF2018-20/DR/20			Unknown	Negative	2018-09-04
DR179	KDF2018-27/DR/01			Unknown	Negative	2018-09-04
DR180	KDF2018-27/DR/02			Unknown	Negative	2018-09-04
DR181	KDF2018-34/DR/03			Unknown	Negative	2018-09-04
DR182	KDF2018-34/DR/04			Unknown	Negative	2018-09-04
DR183	KDF2018-18/DR/08			Unknown	Negative	2018-09-04
DR184	KDF2018-19/DR/06			Unknown	Negative	2018-09-04
DR185	KDF2018-19/DR/07			Unknown	Negative	2018-09-04
DR186	KDF2018-19/DR/08			Unknown	Negative	2018-09-04
DR187	KDF2018-19/DR/09			Unknown	Negative	2018-09-04
DR188	KDF2018-27/DR/03			Unknown	Negative	2018-09-04
DR189	KDF2018-27/DR/04			Unknown	Negative	2018-09-04
DR190	KDF2018-27/DR/05			Unknown	Negative	2018-09-04
DR191	WDF2018-10/DR/21			Unknown	Negative	2018-09-04
DR192	WDF2018-11/DR/09			Unknown	Negative	2018-09-04
DR193	WDF2018-11/DR/10			Unknown	Negative	2018-09-04
DR194	EDF2018-22/DR/19			Unknown	Negative	2018-09-04
DR195	EDF2018-22/DR/20			Unknown	Negative	2018-09-04
DR196	EDF2018-22/DR/21			Unknown	Negative	2018-09-04
DR197	EDF2018-22/DR/22			Unknown	Negative	2018-09-04
DR198	EDF2018-22/DR/23			Unknown	Negative	2018-09-04
DR199	EDF2018-22/DR/24			Unknown	Negative	2018-09-04
DR200	EDF2018-22/DR/25			Unknown	Negative	2018-09-04
DR201	EDF2018-22/DR/26			Unknown	Negative	2018-09-04
DR202	EDF2018-22/DR/27			Unknown	Negative	2018-09-04
DR203	EDF2018-22/DR/28			Unknown	Negative	2018-09-04
DR204	EDF2018-22/DR/29			Unknown	Negative	2018-09-04
DR205	EDF2018-22/DR/30			Unknown	Negative	2018-09-04
DR206	EDF2018-22/DR/31			Unknown	Negative	2018-09-04
DR207	EDF2018-22/DR/32			Unknown	Negative	2018-09-04
DR208	KDF2018-17/DR/11			Unknown	Negative	2018-09-04
DR209	KDF2018-17/DR/12			Unknown	Negative	2018-09-04
DR210	KDF2018-19/DR/10			Unknown	Negative	2018-09-04
DR211	KDF2018-19/DR/11			Unknown	Negative	2018-09-04
DR212	KDF2018-27/DR/06			Unknown	Negative	2018-09-04
DR213	KDF2018-36/DR/01			Unknown	Negative	2018-09-04
DR214	KDF2018-36/DR/02			Unknown	Negative	2018-09-04
DR215	WDF2018-12/DR/16			Unknown	Negative	2018-09-04
1	DF-09-100818-57a	Aug		Yau Tsim Mong	Negative	2018-09-11
2	DF-16-130818-12a	Aug		Wong Tai Sin	Negative	2018-09-11
3	DF-16-130818-41a	Aug		Wong Tai Sin	Negative	2018-09-11
4	DF-16-130818-56	Aug		Wong Tai Sin	Negative	2018-09-11
5	DF-32-140818-29a	Aug		Kowloon City	Negative	2018-09-11
6	DF-38-150818-48	Aug		Sai Kung	Negative	2018-09-11
7	DF-38-150818-36a	Aug		Sai Kung	Negative	2018-09-11
8	DF-09-170818-15a	Aug		Yau Tsim Mong	Negative	2018-09-11
9	DF-32-210818-2	Aug		Kowloon City	Negative	2018-09-11
10	DF-32-210818-40	Aug		Kowloon City	Negative	2018-09-11
11	DF-32-210818-47	Aug		Kowloon City	Negative	2018-09-11
12	DF-32-210818-51	Aug		Kowloon City	Negative	2018-09-11
13	DF-24-010818-3	Aug		Eastern	Negative	2018-09-11
14	DF-24010818-5a	Aug		Eastern	Negative	2018-09-11
15	DF-51-030818-1a	Aug		Yau Tsim Mong	Negative	2018-09-11
16	DF-51-100818-15a	Aug		Yau Tsim Mong	Negative	2018-09-11
17	DF-26-160818-16a	Aug		Kwun Tong	Negative	2018-09-11
18	DF-54-200818-7	Aug		Kwai Tsing	Negative	2018-09-11
19	DF-54-200818-8	Aug		Kwai Tsing	Negative	2018-09-11
20	DF-54-200818-10	Aug		Kwai Tsing	Negative	2018-09-11
21	DF-54-200818-14	Aug		Kwai Tsing	Negative	2018-09-11
22	DF-54-200818-17	Aug		Kwai Tsing	Negative	2018-09-11
23	DF-54-200818-20	Aug		Kwai Tsing	Negative	2018-09-11
24	DF-54-200818-21	Aug		Kwai Tsing	Negative	2018-09-11
25	DF-54-200818-22	Aug		Kwai Tsing	Negative	2018-09-11
26	DF-54-200818-22a	Aug		Kwai Tsing	Negative	2018-09-11
27	DF-54-200818-28	Aug		Kwai Tsing	Negative	2018-09-11
28	DF-54-200818-31	Aug		Kwai Tsing	Negative	2018-09-11
29	DF-54-200818-32	Aug		Kwai Tsing	Negative	2018-09-11
30	DF-54-200818-33	Aug		Kwai Tsing	Negative	2018-09-11
31	DF-54-200818-34	Aug		Kwai Tsing	Negative	2018-09-11
32	DF-54-200818-34a	Aug		Kwai Tsing	Negative	2018-09-11
33	DF-54-200818-36	Aug		Kwai Tsing	Negative	2018-09-11
34	DF-54-200818-37	Aug		Kwai Tsing	Negative	2018-09-11
35	DF-54-200818-37a	Aug		Kwai Tsing	Negative	2018-09-11
36	DF-54-200818-38	Aug		Kwai Tsing	Negative	2018-09-11
37	DF-53-140818-4b	Aug		Central & Western	Negative	2018-09-11
38	DF-53-140818-15a	Aug		Central & Western	Negative	2018-09-11
39	DF-53-140818-17a	Aug		Central & Western	Negative	2018-09-11
40	DF-53-140818-33a	Aug		Central & Western	Negative	2018-09-11
41	DF-53140818-35a	Aug		Central & Western	Negative	2018-09-11
42	DF-53-140818-55a	Aug		Central & Western	Negative	2018-09-11
43	DF-54-130818-1a	Aug		Kwai Tsing	Negative	2018-09-11
44	DF-54-130818-19a	Aug		Kwai Tsing	Negative	2018-09-11
45	DF-54-130818-7	Aug		Kwai Tsing	Negative	2018-09-11
46	DF-50-210818-11	Aug		Kwai Tsing	Negative	2018-09-11
47	DF-50-210818-24	Aug		Kwai Tsing	Negative	2018-09-11
48	DF-50-210818-31	Aug		Kwai Tsing	Negative	2018-09-11
49	DF-50-210818-35	Aug		Kwai Tsing	Negative	2018-09-11
50	DF-50-210818-46	Aug		Kwai Tsing	Negative	2018-09-11
51	DF-47-140818-17a	Aug		Kwai Tsing	Negative	2018-09-11
52	DF-47-210818-35	Aug		Kwai Tsing	Negative	2018-09-11
53	DF-28-210818-11	Aug		Kwun Tong	Negative	2018-09-11
54	DF-28-210818-31	Aug		Kwun Tong	Negative	2018-09-11
55	DF-28-210818-53	Aug		Kwun Tong	Negative	2018-09-11
56	DF-40-130818-17	Aug		Kwai Tsing	Negative	2018-09-11
57	DF-07-010818-14b	Aug		Wan Chai	Negative	2018-09-11
58	DF-43-150818-39	Aug		Sham Shui Po	Negative	2018-09-11
59	DF-43-150818-45	Aug		Sham Shui Po	Negative	2018-09-11
60	DF-38-220818-32	Aug		Sai Kung	Negative	2018-09-11
61	DF-38-220818-54	Aug		Sai Kung	Negative	2018-09-11
62	DF-38-220818-60	Aug		Sai Kung	Negative	2018-09-11
63	DF-38-220818-61	Aug		Sai Kung	Negative	2018-09-11
64	DF-38-220818-63	Aug		Sai Kung	Negative	2018-09-11
65	DF-52-020818-44	Aug		Wan Chai	Negative	2018-09-11
66	DF-08-220818-27	Aug		Islands	Negative	2018-09-11
67	DF-08-220818-4	Aug		Islands	Negative	2018-09-11
68	DF-26-230818-19	Aug		Kwun Tong	Negative	2018-09-11
69	DF-26-230818-21	Aug		Kwun Tong	Negative	2018-09-11
70	DF-20-140818-9a	Aug		North	Negative	2018-09-11
71	DF-20-140818-38a	Aug		North	Negative	2018-09-11
72	DF-50-140818-24b	Aug		Kwai Tsing	Negative	2018-09-11
73	DF-24-010818-5b	Aug		Eastern	Negative	2018-09-11
74	DF-24-010818-43a	Aug		Eastern	Negative	2018-09-11
75	DF-51-030818-25b	Aug		Yau Tsim Mong	Negative	2018-09-11
76	DF-36-160818-17	Aug		Sai Kung	Negative	2018-09-11
77	DF-05-030818-17a	Aug		Wan Chai	Negative	2018-09-11
78	DF-54-200818-7a	Aug		Kwai Tsing	Negative	2018-09-11
79	DF-54-200818-17a	Aug		Kwai Tsing	Negative	2018-09-11
80	DF-54-200818-21 a	Aug		Kwai Tsing	Negative	2018-09-11
81	DF-49-130818-15a	Aug		Wong Tai Sin	Negative	2018-09-11
82	DF-49-130818-13b	Aug		Wong Tai Sin	Negative	2018-09-11
83	DF-52-020818-30a	Aug		Wan Chai	Negative	2018-09-11
84	DF-16-130818-41 b	Aug		Wong Tai Sin	Negative	2018-09-11
85	DF-32-140818-29b	Aug		Kowloon City	Negative	2018-09-11
86	DF-38-150818-36b	Aug		Sai Kung	Negative	2018-09-11
87	DF-38-150818-48a	Aug		Sai Kung	Negative	2018-09-11
88	DF-38-150818-56	Aug		Sai Kung	Negative	2018-09-11
89	DF-32-210818-41	Aug		Kowloon City	Negative	2018-09-11
90	DF-32-210818-52	Aug		Kowloon City	Negative	2018-09-11
91	DF-38-220818-60a	Aug		Sai Kung	Negative	2018-09-11
92	DF-23-060818-47	Aug		Southern	Negative	2018-09-11
93	DF-08-220818-27a	Aug		Islands	Negative	2018-09-11
94	DF-51-100818-15b	Aug		Yau Tsim Mong	Negative	2018-09-11
95	DF-26-230818-19a	Aug		Kwun Tong	Negative	2018-09-11
96	DF-40-200818-24	Aug		Kwai Tsing	Negative	2018-09-11
97	DF-40-200818-35	Aug		Kwai Tsing	Negative	2018-09-11
98	DF-40-200818-47	Aug		Kwai Tsing	Negative	2018-09-11
1	KDF2018-16/PV/02		Kai Tak Cruise Terminal	Unknown	Negative	2018-09-11
2	KDF2018-16/PV/03		Kai Tak Cruise Terminal	Unknown	Negative	2018-09-11
3	WDF2018-10/PV/01		Container Terminal No.1	Kwia Tsing	Negative	2018-09-11
1	KDF2018-22/MT/03		Tin Ma Court	Unknown	Negative	2018-09-11
2	KDF2018-16/MT/04		Tsui Chuk Garden	Wong Tai Sin	Negative	2018-09-11
DR216	WDF2018-10/DR/22			Unknown	Negative	2018-09-11
DR217	WDF2018-10/DR/23			Unknown	Negative	2018-09-11
DR218	WDF2018-11/DR/11			Unknown	Negative	2018-09-11
DR219	WDF2018-11/DR/12			Unknown	Negative	2018-09-11
DR220	WDF2018-13/DR/19			Unknown	Negative	2018-09-11
DR221	EDF2018-22/DR/33			Unknown	Negative	2018-09-11
DR222	EDF2018-22/DR/34			Unknown	Negative	2018-09-11
DR223	EDF2018-22/DR/35			Unknown	Negative	2018-09-11
DR224	EDF2018-22/DR/36			Unknown	Negative	2018-09-11
DR225	EDF2018-22/DR/37			Unknown	Negative	2018-09-11
DR226	EDF2018-22/DR/38			Unknown	Negative	2018-09-11
DR227	KDF2018-19/DR/12			Unknown	Negative	2018-09-11
DR228	KDF2018-19/DR/13			Unknown	Negative	2018-09-11
DR229	KDF2018-23/DR/01			Unknown	Negative	2018-09-11
DR230	KDF2018-26/DR/03			Unknown	Negative	2018-09-11
DR231	KDF2018-31/DR/04			Unknown	Negative	2018-09-11
DR232	KDF2018-32/DR/01			Unknown	Negative	2018-09-11
DR233	KDF2018-32/DR/02			Unknown	Negative	2018-09-11
DR234	KDF2018-32/DR/03			Unknown	Negative	2018-09-11
DR235	KDF2018-32/DR/04			Unknown	Negative	2018-09-11
DR236	EDF2018-16/DR/10			Unknown	Negative	2018-09-11
DR237	EDF2018-18/DR/16			Unknown	Negative	2018-09-11
DR238	EDF2018-18/DR/17			Unknown	Negative	2018-09-11
DR239	EDF2018-22/DR/39			Unknown	Negative	2018-09-11
DR240	KDF2018-34/DR/05			Unknown	Negative	2018-09-11
DR241	WDF2018-11/DR/13			Unknown	Negative	2018-09-11
DR242	WDF2018-11/DR/14			Unknown	Negative	2018-09-11
DR243	WDF2018-11/DR/15			Unknown	Negative	2018-09-11
DR244	EDF2018-16/DR/11			Unknown	Negative	2018-09-11
DR245	EDF2018-18/DR/18			Unknown	Negative	2018-09-11
DR246	EDF2018-18/DR/19			Unknown	Negative	2018-09-11
DR247	KDF2018-17/DR/13			Unknown	Negative	2018-09-11
DR248	KDF2018-17/DR/14			Unknown	Negative	2018-09-11
DR249	KDF2018-17/DR/15			Unknown	Negative	2018-09-11
DR250	KDF2018-17/DR/16			Unknown	Negative	2018-09-11
DR251	KDF2018-17/DR/17			Unknown	Negative	2018-09-11
DR252	KDF2018-20/DR/21			Unknown	Negative	2018-09-11
DR253	WDF2018-10/DR/24			Unknown	Negative	2018-09-11
DR254	WDF2018-10/DR/25			Unknown	Negative	2018-09-11
DR255	WDF2018-10/DR/26			Unknown	Negative	2018-09-11
DR256	WDF2018-11/DR/16			Unknown	Negative	2018-09-11
DR257	WDF2018-11/DR/17			Unknown	Negative	2018-09-11
DR258	WDF2018-11/DR/18			Unknown	Negative	2018-09-11
DR259	WDF2018-11/DR/19			Unknown	Negative	2018-09-11
DR260	WDF2018-11/DR/20			Unknown	Negative	2018-09-11
DR261	WDF2018-11/DR/21			Unknown	Negative	2018-09-11
DR262	WDF2018-13/DR/20			Unknown	Negative	2018-09-11
DR263	WDF2018-13/DR/21			Unknown	Negative	2018-09-11
1	DF-53-140818-33b	Aug		Central & Western	Negative	2018-09-18
2	DF-54-130818-1 b	Aug		Kwai Tsing	Negative	2018-09-18
3	DF-54-200818-8a	Aug		Kwai Tsing	Negative	2018-09-18
4	DF-54-200818-17b	Aug		Kwai Tsing	Negative	2018-09-18
5	DF-50-210818-31 a	Aug		Kwai Tsing	Negative	2018-09-18
6	DF-10-070818-35a	Aug		Kowloon City	Negative	2018-09-18
7	DF-07-080818-52b	Aug		Wan Chai	Negative	2018-09-18
8	DF-41-220818-32	Aug		Sham Shui Po	Negative	2018-09-18
9	DF-32-140818-29c	Aug		Kowloon City	Negative	2018-09-18
10	DF-32-140818-29d	Aug		Kowloon City	Negative	2018-09-18
11	DF-32-210818-41 a	Aug		Kowloon City	Negative	2018-09-18
12	DF-38-150818-4a	Aug		Sai Kung	Negative	2018-09-18
13	DF-09-170818-6a	Aug		Yau Tsim Mong	Negative	2018-09-18
14	DF-09-170818-6b	Aug		Yau Tsim Mong	Negative	2018-09-18
15	DF-38-220818-48	Aug		Sai Kung	Negative	2018-09-18
16	DF-26-160818-22	Aug		Kwun Tong	Negative	2018-09-18
17	DF-06-030918-55	Sept		Eastern	Negative	2018-09-18
DR264	EDF2018-22/DR/40			Unknown	Negative	2018-09-18
DR265	EDF2018-22/DR/41			Unknown	Negative	2018-09-18
DR266	EDF2018-24/DR/09			Unknown	Negative	2018-09-18
DR267	EDF2018-24/DR/10			Unknown	Negative	2018-09-18
DR268	EDF2018-24/DR/11			Unknown	Negative	2018-09-18
DR269	EDF2018-24/DR/12			Unknown	Negative	2018-09-18
DR270	EDF2018-26/DR/01			Unknown	Negative	2018-09-18
DR271	EDF2018-26/DR/02			Unknown	Negative	2018-09-18
DR272	KDF2018-22/DR/01			Unknown	Negative	2018-09-18
DR273	KDF2018-22/DR/02			Unknown	Negative	2018-09-18
DR274	KDF2018-30/DR/OS			Unknown	Negative	2018-09-18
DR275	KDF2018:-32/DR/QS			Unknown	Negative	2018-09-18
DR276	KDF2018-33/DR/01			Unknown	Negative	2018-09-18
DR277	KDF2018-33/DR/02			Unknown	Negative	2018-09-18
DR278	KDF2018-33/DR/03			Unknown	Negative	2018-09-18
DR279	KDF2018-41/DR/01			Unknown	Negative	2018-09-18
DR280	WDF2018-11/DR/22			Unknown	Negative	2018-09-18
DR281	EDF2018-22/DR/ 42			Unknown	Negative	2018-09-18
DR282	EDF2018-22/DR/ 43			Unknown	Negative	2018-09-18
DR283	EDF2018-22/DR/44			Unknown	Negative	2018-09-18
DR284	EDF2018-22/DR/ 45			Unknown	Negative	2018-09-18
DR285	EDF2018-22/DR/46			Unknown	Negative	2018-09-18
DR286	KDF2018-17/DR/18			Unknown	Negative	2018-09-18
DR287	KDF2018-17/DR/19			Unknown	Negative	2018-09-18
DR288	KDF2018-17/DR/20			Unknown	Negative	2018-09-18
DR289	KDF2018-17/DR/21			Unknown	Negative	2018-09-18
DR290	KDF2018-17/DR/22			Unknown	Negative	2018-09-18
DR291	KDF2Q18-17/DR/23			Unknown	Negative	2018-09-18
DR292	KQF2018-17/DR/24			Unknown	Negative	2018-09-18
DR293	KDF2018-22/DR/03			Unknown	Negative	2018-09-18
DR294	KDF2018-22/DR/04			Unknown	Negative	2018-09-18
DR295	WDF2018-11/DR/23			Unknown	Negative	2018-09-18
DR296	KDF2018-17/DR/25			Unknown	Negative	2018-09-18
DR297	KDF2018-17/DR/26			Unknown	Negative	2018-09-18
DR298	KDF2018-17/DR/27			Unknown	Negative	2018-09-18
1	DF-04-030918-18	Sept		Unknown	Negative	2018-09-26
2	DF-04-030918-24	Sept		Unknown	Negative	2018-09-26
3	DF-04-030918-26	Sept		Unknown	Negative	2018-09-26
4	DF-04-030918-28	Sept		Unknown	Negative	2018-09-26
5	DF-04-030918-60	Sept		Unknown	Negative	2018-09-26
6	DF-04-030918-62	Sept		Unknown	Negative	2018-09-26
7	DF-07-030918-5	Sept		Unknown	Negative	2018-09-26
8	DF-07-030918-11	Sept		Unknown	Negative	2018-09-26
9	DF-07-030918-24	Sept		Unknown	Negative	2018-09-26
10	DF-07-030918-54	Sept		Unknown	Negative	2018-09-26
11	DF-07-030918-57	Sept		Unknown	Negative	2018-09-26
12	DF-11-040918 -1	Sept		Unknown	Negative	2018-09-26
13	DF-11-040918-28	Sept		Unknown	Negative	2018-09-26
14	DF-11-040918-38	Sept		Unknown	Negative	2018-09-26
15	DF-54-130818-26b	Aug		Unknown	Negative	2018-09-26
16	DF-54-130818-38b	Aug		Unknown	Negative	2018-09-26
17	DF-05-040918-6	Sept		Unknown	Negative	2018-09-26
18	DF-05-040918-33	Sept		Unknown	Negative	2018-09-26
19	DF-05-040918-52	Sept		Unknown	Negative	2018-09-26
20	DF-05-040918-57	Sept		Unknown	Negative	2018-09-26
21	DF-55-040918-19	Sept		Unknown	Negative	2018-09-26
22	DF-55-040918-27	Sept		Unknown	Negative	2018-09-26
23	DF-55-040918-34	Sept		Unknown	Negative	2018-09-26
24	DF-55-040918-36	Sept		Unknown	Negative	2018-09-26
25	DF-55-040918-43	Sept		Unknown	Negative	2018-09-26
26	DF-55-040918-48	Sept		Unknown	Negative	2018-09-26
27	DF-24-030918-39	Sept		Unknown	Negative	2018-09-26
28	DF-51-040918-3	Sept		Unknown	Negative	2018-09-26
29	DF-51-040918-4	Sept		Unknown	Negative	2018-09-26
30	DF-51-040918-5	Sept		Unknown	Negative	2018-09-26
31	DF-51-040918-6	Sept		Unknown	Negative	2018-09-26
32	DF-51-040918-37	Sept		Unknown	Negative	2018-09-26
33	DF-51-040918-42	Sept		Unknown	Negative	2018-09-26
34	DF-49-130818-13c	Aug		Unknown	Negative	2018-09-26
35	DF-53-140818-33c	Aug		Unknown	Negative	2018-09-26
36	DF-54-200818-21b	Aug		Unknown	Negative	2018-09-26
37	DF-53-060918-2	Sept		Unknown	Negative	2018-09-26
38	DF-53-060918-24	Sept		Unknown	Negative	2018-09-26
39	DF-53-060918-35	Sept		Unknown	Negative	2018-09-26
40	DF-53-060918-37	Sept		Unknown	Negative	2018-09-26
41	DF-53-060918-43	Sept		Unknown	Negative	2018-09-26
42	DF-40-200818-24	Aug		Unknown	Negative	2018-09-26
43	DF-40-200818-47	Aug		Unknown	Negative	2018-09-26
44	DF-38-150818-48b	Aug		Unknown	Negative	2018-09-26
45	DF-41-200818-32a	Aug		Sham Shui Po	Negative	2018-09-26
DR299	EDF2018-18/DR/20			Unknown	Negative	2018-09-26
DR300	EDF2018-18/DR/21			Unknown	Negative	2018-09-26
DR301	KDF2018-20/DR/22			Unknown	Negative	2018-09-26
DR302	KDF2018-20/DR/23			Unknown	Negative	2018-09-26
DR303	KDF2018-20/DR/24			Unknown	Negative	2018-09-26
DR304	KDF2018-20/DR/25			Unknown	Negative	2018-09-26
DR305	KDF2018-20/DR/26			Unknown	Negative	2018-09-26
DR306	KDF2018-22/DR/05			Unknown	Negative	2018-09-26
DR307	KDF2018-22/DR/06			Unknown	Negative	2018-09-26
DR308	WDF2018-10/DR/27			Unknown	Negative	2018-09-26
DR309	WDF2018-10/DR/28			Unknown	Negative	2018-09-26
DR310	WDF2018-11/DR/24			Unknown	Negative	2018-09-26
DR311	WDF2018-11/DR/25			Unknown	Negative	2018-09-26
	Total number of samples tested on September 2018				357
1	DF-20-060918-19	Sept		North	Negative	2018-10-02
2	DF-20-060918-22	Sept		North	Negative	2018-10-02
3	DF-20-060918-23	Sept		North	Negative	2018-10-02
4	DF-20-060918-33	Sept		North	Negative	2018-10-02
5	DF-20-060918-35	Sept		North	Negative	2018-10-02
6	DF-20-060918-38	Sept		North	Negative	2018-10-02
7	DF-20-060918-47	Sept		North	Negative	2018-10-02
8	DF-20-060918-50	Sept		North	Negative	2018-10-02
9	DF-20-060918-51	Sept		North	Negative	2018-10-02
10	DF-20-060918-58	Sept		North	Negative	2018-10-02
11	DF-05-040918-33a	Sept		Wan Chai	Negative	2018-10-02
12	DF-05-040918-57a	Sept		Wan Chai	Negative	2018-10-02
13	DF-04-030918-60a	Sept		Sha Tin	Negative	2018-10-02
14	DF-04-030918-62a	Sept		Sha Tin	Negative	2018-10-02
15	DF-04-100918-28	Sept		Sha Tin	Negative	2018-10-02
16	DF-04-100918-35	Sept		Sha Tin	Negative	2018-10-02
17	DF-04-100918-46	Sept		Sha Tin	Negative	2018-10-02
18	DF-04-100918-60	Sept		Sha Tin	Negative	2018-10-02
19	DF-24-030918-39a	Sept		Eastern	Negative	2018-10-02
20	DF-24-030918-49	Sept		Eastern	Negative	2018-10-02
21	DF-26-230818-16	Sept		Kwun Tong	Negative	2018-10-02
22	DF-37-100918-8	Sept		Kwai Tsing	Negative	2018-10-02
23	DF-11-110918-38	Sept		Yau Tsim Mong	Negative	2018-10-02
24	DF-07-030918-50	Sept		Wan Chai	Negative	2018-10-02
25	DF-07-100918-28	Sept		Wan Chai	Negative	2018-10-02
26	DF-07-100918-34	Sept		Wan Chai	Negative	2018-10-02
27	DF-07-100918-50	Sept		Wan Chai	Negative	2018-10-02
28	DF-40-200818-17	Sept		Kwai Tsing	Negative	2018-10-02
29	DF-40-200818-24a	Sept		Kwai Tsing	Negative	2018-10-02
30	DF-52-040918-38	Sept		Wan Chai	Negative	2018-10-02
31	DF-46-210818-52	Sept		Kwun Tong	Negative	2018-10-02
32	DF-51-040918-6a	Sept		Yau Tsim Mong	Negative	2018-10-02
33	DF-51-040918-19	Sept		Yau Tsim Mong	Negative	2018-10-02
34	DF-51-040918-24	Sept		Yau Tsim Mong	Negative	2018-10-02
35	DF-51-040918-37a	Sept		Yau Tsim Mong	Negative	2018-10-02
36	DF-51-040918-42a	Sept		Yau Tsim Mong	Negative	2018-10-02
37	DF-51-110918-26	Sept		Yau Tsim Mong	Negative	2018-10-02
38	DF-09-070918-12	Sept		Yau Tsim Mong	Negative	2018-10-02
39	DF-09-070918-18	Sept		Yau Tsim Mong	Negative	2018-10-02
40	DF-16-050918-12	Sept		Wong Tai Sin	Negative	2018-10-02
41	DF-16-050918-23	Sept		Wong Tai Sin	Negative	2018-10-02
42	DF-16-050918-33	Sept		Wong Tai Sin	Negative	2018-10-02
43	DF-16-050918-56	Sept		Wong Tai Sin	Negative	2018-10-02
44	DF-09-070918-10	Sept		Yau Tsim Mong	Negative	2018-10-02
45	DF-09-070918-12a	Sept		Yau Tsim Mong	Negative	2018-10-02
46	DF-09-070918-15	Sept		Yau Tsim Mong	Negative	2018-10-02
47	DF-09-070918-16	Sept		Yau Tsim Mong	Negative	2018-10-02
48	DF-09-070918-18a	Sept		Yau Tsim Mong	Negative	2018-10-02
49	DF-09-070918-19	Sept		Yau Tsim Mong	Negative	2018-10-02
50	DF-09-070918-35	Sept		Yau Tsim Mong	Negative	2018-10-02
51	DF-09-070918-52	Sept		Yau Tsim Mong	Negative	2018-10-02
52	DF-16-120918-6	Sept		Wong Tai Sin	Negative	2018-10-02
53	DF-16-120918-56	Sept		Wong Tai Sin	Negative	2018-10-02
54	DF-32-210818-47a	Aug		Kowloon City	Negative	2018-10-02
55	DF-32-210818-51a	Aug		Kowloon City	Negative	2018-10-02
56	DF-50-100918-8	Sept		Kwai Tsing	Negative	2018-10-02
57	DF-50-100918-29	Sept		Kwai Tsing	Negative	2018-10-02
58	DF-50-100918-51	Sept		Kwai Tsing	Negative	2018-10-02
59	DF-03-040918-15	Sept		Eastern	Negative	2018-10-02
60	DF-03-040918-32	Sept		Eastern	Negative	2018-10-02
61	DF-03-040918-36	Sept		Eastern	Negative	2018-10-02
62	DF-05-110918-31	Sept		Wan Chai	Negative	2018-10-02
63	DF-05-110918-57	Sept		Wan Chai	Negative	2018-10-02
64	DF-54-120918-14	Sept		Kwai Tsing	Negative	2018-10-02
65	DF-54-120918-23	Sept		Kwai Tsing	Negative	2018-10-02
66	DF-53-060918-17	Sept		Central & Western	Negative	2018-10-02
67	DF-55-040918-19a	Sept		Sha Tin	Negative	2018-10-02
68	DF-55-040918-27a	Sept		Sha Tin	Negative	2018-10-02
69	DF-55-040918-48a	Sept		Sha Tin	Negative	2018-10-02
70	DF-55-110918-31	Sept		Sha Tin	Negative	2018-10-02
71	DF-55-110918-42	Sept		Sha Tin	Negative	2018-10-02
72	DF-55-110918-48	Sept		Sha Tin	Negative	2018-10-02
73	DF-51-040918-3a	Sept		Yau Tsim Mong	Negative	2018-10-02
74	DF-51-040918-5a	Sept		Yau Tsim Mong	Negative	2018-10-02
75	DF-51-040918-24a	Sept		Yau Tsim Mong	Negative	2018-10-02
76	DF-51-040918-37b	Sept		Yau Tsim Mong	Negative	2018-10-02
77	DF-51-040918-38	Sept		Yau Tsim Mong	Negative	2018-10-02
78	DF-12-120918-12	Sept		Kowloon City	Negative	2018-10-02
79	DF-20-130918-42	Sept		North	Negative	2018-10-02
80	DF-12-200818-2	Aug		Kowloon City	Negative	2018-10-02
81	DF-20-140818-9b	Aug		North	Negative	2018-10-02
82	DF-26-140918-15	Sept		Kwun Tong	Negative	2018-10-02
83	DF-26-140918-47	Sept		Kwun Tong	Negative	2018-10-02
84	DF-39-140918-20	Sept		Kwun Tong	Negative	2018-10-02
85	DF-38-220818-4	Aug		Sai Kung	Negative	2018-10-02
86	DF-16-050918-12a	Sept		Wong Tai Sin	Negative	2018-10-02
87	DF-16-050918-58	Sept		Wong Tai Sin	Negative	2018-10-02
DR312	EDF2018-16/DR/12			Unknown	Negative	2018-10-02
DR313	EDF2018-16/DR/13			Unknown	Negative	2018-10-02
DR314	EDF2018-16/DR/14			Unknown	Negative	2018-10-02
DR315	EDF2018-22/DR/47			Unknown	Negative	2018-10-02
DR316	KDF2018-16/DR/26			Unknown	Negative	2018-10-02
DR317	KDF2018-16/DR/27			Unknown	Negative	2018-10-02
DR318	WDF2018-10/DR/29			Unknown	Negative	2018-10-02
DR319	WDF2018-10/DR/30			Unknown	Negative	2018-10-02
DR320	WDF2018-12/DR/17			Unknown	Negative	2018-10-02
DR321	WDF2018-12/DR/18			Unknown	Negative	2018-10-02
DR322	WDF2018-12/DR/19			Unknown	Negative	2018-10-02
DR323	WDF2018-12/DR/20			Unknown	Negative	2018-10-02
DR324	WDF2018-12/DR/21			Unknown	Negative	2018-10-02
1	DF-09-140918-12	Sept		Yau Tsim Mong	Negative	2018-10-09
2	DF-09-140918-16	Sept		Yau Tsim Mong	Negative	2018-10-09
3	DF-09-140918-47	Sept		Yau Tsim Mong	Negative	2018-10-09
4	DF-05-110918-57a	Sept		Wan Chai	Negative	2018-10-09
5	DF-07-030918-50a	Sept		Wan Chai	Negative	2018-10-09
6	DF-54-120918-14a	Sept		Kwai Tsing	Negative	2018-10-09
7	DF-54-120918-19	Sept		Kwai Tsing	Negative	2018-10-09
8	DF-53-130918-17	Sept		Central & Western	Negative	2018-10-09
9	DF-48-070918-27	Sept		Kowloon City	Negative	2018-10-09
10	DF-48-070918-31	Sept		Kowloon City	Negative	2018-10-09
11	DF-48-070918-35	Sept		Kowloon City	Negative	2018-10-09
12	DF-49-050918-21	Sept		Kwai Tsing	Negative	2018-10-09
13	DF-52-040918-38a	Sept		Wan Chai	Negative	2018-10-09
14	DF-52-040918-45	Sept		Wan Chai	Negative	2018-10-09
15	DF-52-110918-47	Sept		Wan Chai	Negative	2018-10-09
16	DF-43-220818-47	Aug		Sham Shui Po	Negative	2018-10-09
17	DF-16-050918-33a	Sept		Wong Tai Sin	Negative	2018-10-09
18	DF-16-050918-58	Sept		Wong Tai Sin	Negative	2018-10-09
19	DF-09-070918-12b	Sept		Yau Tsim Mong	Negative	2018-10-09
20	DF-09-070918 16a	Sept		Yau Tsim Mong	Negative	2018-10-09
21	DF-09-070918-18b	Sept		Yau Tsim Mong	Negative	2018-10-09
22	DF09-070918-19a	Sept		Yau Tsim Mong	Negative	2018-10-09
23	DF-09-070918-52a	Sept		Yau Tsim Mong	Negative	2018-10-09
24	DF-09-140918-18	Sept		Yau Tsim Mong	Negative	2018-10-09
25	DF-09-140918-43	Sept		Yau Tsim Mong	Negative	2018-10-09
26	DF-09-140918-47a	Sept		Yau Tsim Mong	Negative	2018-10-09
27	DF-32-170918-16	Sept		Kowloon City	Negative	2018-10-09
28	DF-51-040918-19a	Sept		Yau Tsim Mong	Negative	2018-10-09
29	DF-10-060918-44	Sept		Kowloon City	Negative	2018-10-09
30	DF-26-140918-47a	Sept		Kwun Tong	Negative	2018-10-09
31	DF-03-040918-1Sa	Sept		Eastern	Negative	2018-10-09
32	DF-03-040918-32a	Sept		Eastern	Negative	2018-10-09
33	DF-03-040918-36a	Sept		Eastern	Negative	2018-10-09
34	DF-03-040918-36b	Sept		Eastern	Negative	2018-10-09
35	DF-40-120918-17	Sept		Kwai Tsing	Negative	2018-10-09
36	DF-40-190918-37	Sept		Kwai Tsing	Negative	2018-10-09
37	DF-04-100918-28a	Sept		Sha Tin	Negative	2018-10-09
38	PF-11-040918-38a	Sept		Yau Tsim Mong	Negative	2018-10-09
39	DF-53-060918-17a	Sept		Central & Western	Negative	2018-10-09
40	DF-37-170918-28	Sept		Kwai Tsing	Negative	2018-10-09
41	DF-20-060918-19a	Sept		North	Negative	2018-10-09
42	DF-20-060918-38a	Sept		North	Negative	2018-10-09
43	DF-20-060918-50a	Sept		North	Negative	2018-10-09
44	DF-20-060918-51a	Sept		North	Negative	2018-10-09
45	DF-20-060918-58a	Sept		North	Negative	2018-10-09
46	DF-12-120918-12a	Sept		Kowloon City	Negative	2018-10-09
47	DF-50-170918-10	Sept		Kwai Tsing	Negative	2018-10-09
48	DF-50-170918-33	Sept		Kwai Tsing	Negative	2018-10-09
49	DF-40-120918-23	Sept		Kwai Tsing	Negative	2018-10-09
50	DF-04-030918-62b	Sept		Sha Tin	Negative	2018-10-09
51	DF-41-200918-28	Sept		Sham Shui Po	Negative	2018-10-09
52	DF-38-20091854	Sept		Sai Kung	Negative	2018-10-09
53	DF-04-100918-46a	Sept		Sha Tin	Negative	2018-10-09
54	DF-26-210918-42	Sept		Kwun Tong	Negative	2018-10-09
55	DF-26-210918-47	Sept		Kwun Tong	Negative	2018-10-09
56	DF-05-040918-33b	Sept		Wan Chai	Negative	2018-10-09
57	DF05-110918-57b	Sept		Wan Chai	Negative	2018-10-09
58	DF-07-030918-50b	Sept		Wan Chai	Negative	2018-10-09
59	DF-54-120918-19a	Sept		Kwai Tsing	Negative	2018-10-09
60	DF-50-100918 51a	Sept		Kwai Tsing	Negative	2018-10-09
DR325	EDF2018-18/DR/22			Unknown	Negative	2018-10-09
DR326	EDF2018-18/DR/23			Unknown	Negative	2018-10-09
DR327	EDF2018-18/DR/24			Unknown	Negative	2018-10-09
DR328	EDF2018-18/DR/25			Unknown	Negative	2018-10-09
DR329	EDF2018-18/DR/26			Unknown	Negative	2018-10-09
DR330	KDF2018-17/DR/28			Unknown	Negative	2018-10-09
DR331	KDF2018-17/DR/29			Unknown	Negative	2018-10-09
DR332	KDF2018-20/DR/30			Unknown	Negative	2018-10-09
DR333	KDF2018-20/DR/31			Unknown	Negative	2018-10-09
DR334	KDF2018-22/DR/07			Unknown	Negative	2018-10-09
DR335	KDF2018-22/DR/08			Unknown	Negative	2018-10-09
DR336	KDF2018-22/DR/09			Unknown	Negative	2018-10-09
DR337	KDF2018-22/DR/10			Unknown	Negative	2018-10-09
DR338	KDF2018-23/DR/02			Unknown	Negative	2018-10-09
DR339	WDF2018-10/DR/31			Unknown	Negative	2018-10-09
DR340	WDF2018-10/DR/32			Unknown	Negative	2018-10-09
DR341	WDF2018-10/DR/33			Unknown	Negative	2018-10-09
DR342	WDF2018-10/DR/34			Unknown	Negative	2018-10-09
DR343	EDF2018-22/DR/48			Unknown	Negative	2018-10-09
DR344	EDF2018-22/DR/49			Unknown	Negative	2018-10-09
DR345	KDF2018-22/DR/11			Unknown	Negative	2018-10-09
DR346	KDF2018-22/DR/12			Unknown	Negative	2018-10-09
DR347	WDF2018-10/DR/35			Unknown	Negative	2018-10-09
1	DF-09-070918-16b	Sept		Yau Tsim Mong	Negative	2018-10-16
2	DF-09-070918-19b	Sept		Yau Tsim Mong	Negative	2018-10-16
3	DF-09-140918-16a	Sept		Yau Tsim Mong	Negative	2018-10-16
4	DF-09-140918-43a	Sept		Yau Tsim Mong	Negative	2018-10-16
5	DF-32-170918-16a	Sept		Kowloon City	Negative	2018-10-16
6	DF-23-120918-17	Sept		Southern	Negative	2018-10-16
7	DF-23-120918-26	Sept		Southern	Negative	2018-10-16
8	DF-04-270918-19	Sept		Sha Tin	Negative	2018-10-16
9	DF-04-270918-45	Sept		Sha Tin	Negative	2018-10-16
10	DF-04-270918-60	Sept		Sha Tin	Negative	2018-10-16
11	DF-24-030918-39b	Sept		Eastern	Negative	2018-10-16
12	DF-26-140918-55	Sept		Kwun Tong	Negative	2018-10-16
DR325	EDF2018-18/DR/22			Unknown	Negative	2018-10-16
DR326	EDF2018-18/DR/23			Unknown	Negative	2018-10-16
DR327	EDF2018-18/DR/24			Unknown	Negative	2018-10-16
DR328	EDF2018-18/DR/25			Unknown	Negative	2018-10-16
DR329	EDF2018-18/DR/26			Unknown	Negative	2018-10-16
DR330	KDF2018-17/DR/28			Unknown	Negative	2018-10-16
DR331	KDF2018-17/DR/29			Unknown	Negative	2018-10-16
DR332	KDF2018-20/DR/30			Unknown	Negative	2018-10-16
DR333	KDF2018-20/DR/31			Unknown	Negative	2018-10-16
DR334	KDF2018-22/DR/07			Unknown	Negative	2018-10-16
DR335	KDF2018-22/DR/08			Unknown	Negative	2018-10-16
DR336	KDF2018-22/DR/09			Unknown	Negative	2018-10-16
DR337	KDF2018-22/DR/10			Unknown	Negative	2018-10-16
DR338	KDF2018-23/DR/02			Unknown	Negative	2018-10-16
DR339	WDF2018-10/DR/31			Unknown	Negative	2018-10-16
DR340	WDF2018-10/DR/32			Unknown	Negative	2018-10-16
DR341	WDF2018-10/DR/33			Unknown	Negative	2018-10-16
DR342	WDF2018-10/DR/34			Unknown	Negative	2018-10-16
DR343	EDF2018-22/DR/48			Unknown	Negative	2018-10-16
DR344	EDF2018-22/DR/49			Unknown	Negative	2018-10-16
DR345	KDF2018-22/DR/11			Unknown	Negative	2018-10-16
DR346	KDF2018-22/DR/12			Unknown	Negative	2018-10-16
DR347	WDF2018-10/DR/35			Unknown	Negative	2018-10-16
1	DF-24-100918-15	Sept		Eastern	Negative	2018-10-23
2	DF-03-260918-18	Sept		Eastern	Negative	2018-10-23
3	DF-03-260918 -18a	Sept		Eastern	Negative	2018-10-23
4	DF-03-260918-19	Sept		Eastern	Negative	2018-10-23
5	DF-03-260918-53	Sept		Eastern	Negative	2018-10-23
6	DF-47-100918-2	Sept		Kwai Tsing	Negative	2018-10-23
7	DF-09-0709 18-12c	Sept		Yau Tsim Mong	Negative	2018-10-23
8	DF-09-070918-16c	Sept		Yau Tsim Mong	Negative	2018-10-23
9	DF-09-140918-16b	Sept		Yau Tsim Mong	Negative	2018-10-23
10	DF-09-140918-47b	Sept		Yau Tsim Mong	Negative	2018-10-23
11	DF-32-170918-16b	Sept		Kowloon City	Negative	2018-10-23
12	DF-52-110918-45	Sept		Wan Chai	Negative	2018-10-23
13	DF-46-170918-43	Sept		Kwun Tong	Negative	2018-10-23
14	DF-46-170918-43a	Sept		Kwun Tong	Negative	2018-10-23
15	DF-53-130918-17a	Sept		Central & Western	Negative	2018-10-23
16	DF-54-120918-6	Sept		Kwai Tsing	Negative	2018-10-23
17	DF-54-120918-23a	Sept		Kwai Tsing	Negative	2018-10-23
18	DF-51-021018-3	Oct		Yau Tsim Mong	Negative	2018-10-23
19	DF-51-021018-34	Oct		Yau Tsim Mong	Negative	2018-10-23
20	DF-51-021018-35	Oct		Yau Tsim Mong	Negative	2018-10-23
21	DF-55-110918-16	Sept		Sha Tin	Negative	2018-10-23
22	DF-04-270918-43	Sept		Sha Tin	Negative	2018-10-23
23	DF-26-210918-42a	Sept		Kwun Tong	Negative	2018-10-23
24	DF-03-260918-19a	Sept		Eastern	Negative	2018-10-23
DR362	EDF2018-18/DR/27			Unknown	Negative	2018-10-23
DR363	EDF2018-18/DR/28			Unknown	Negative	2018-10-23
DR364	EDF2018-26/DR/03			Unknown	Negative	2018-10-23
DR365	EDF2018-26/DR/04			Unknown	Negative	2018-10-23
DR366	KDF2018-16/DR/28			Unknown	Negative	2018-10-23
DR367	KDF2018-30/DR/06			Unknown	Negative	2018-10-23
DR368	KDF2018-30/DR/07			Unknown	Negative	2018-10-23
DR369	KDF2018-30/DR/08			Unknown	Negative	2018-10-23
DR370	KDF2018-30/DR/09			Unknown	Negative	2018-10-23
DR371	KDF2018-30/DR/10			Unknown	Negative	2018-10-23
DR372	KDF2018-33/DR/10			Unknown	Negative	2018-10-23
DR373	KDF2018-33/DR/11			Unknown	Negative	2018-10-23
DR374	KDF2018-33/DR/12			Unknown	Negative	2018-10-23
DR375	KDF2018-33/DR/13			Unknown	Negative	2018-10-23
DR376	KDF2018-33/DR/14			Unknown	Negative	2018-10-23
DR377	KDF2018-34/DR/06			Unknown	Negative	2018-10-23
DR378	KDF2018-34/DR/07			Unknown	Negative	2018-10-23
DR379	WDF2018-13/DR/22			Unknown	Negative	2018-10-23
DR380	WDF2018-13/DR/23			Unknown	Negative	2018-10-23
DR381	WDF2018-13/DR/24			Unknown	Negative	2018-10-23
DR382	WDF2018-13/DR/25			Unknown	Negative	2018-10-23
1	DF-37-170918-54	Sept		Kwai Tsing	Negative	2018-10-30
2	DF-51-021018-25	Oct		Yau Tsim Mong	Negative	2018-10-30
3	DF-51-021018-46	Oct		Yau Tsim Mong	Negative	2018-10-30
4	DF-40-190918-14	Sept		Kwai Tsing	Negative	2018-10-30
DR383	EDF2018-22/DR/50			Unknown	Negative	2018-10-30
DR384	EDF2018-22/DR/51			Unknown	Negative	2018-10-30
DR385	EDF2018-22/DR/52			Unknown	Negative	2018-10-30
DR386	EDF2018-22/DR/53			Unknown	Negative	2018-10-30
DR387	EDF2018-24/DR/13			Unknown	Negative	2018-10-30
DR388	EDF2018-24/DR/14			Unknown	Negative	2018-10-30
DR389	KDF2018-33/DR/15			Unknown	Negative	2018-10-30
DR390	KDF2018-33/DR/16			Unknown	Negative	2018-10-30
DR391	KDF2018-33/DR/17			Unknown	Negative	2018-10-30
DR392	WDF2018-13/DR/26			Unknown	Negative	2018-10-30
DR393	WDF2018-13/DR/27			Unknown	Negative	2018-10-30
DR394	WDF2018-13/DR/28			Unknown	Negative	2018-10-30
DR395	WDF2018-13/DR/29			Unknown	Negative	2018-10-30
DR396	WDF2018-13/DR/30			Unknown	Negative	2018-10-30
DR397	WDF2018-13/DR/31			Unknown	Negative	2018-10-30
	Total number of samples tested on October 2018				282
1	DF-51-021018-46a	Oct		Yau Tsim Mong	Negative	2018-11-06
2	DF-51-091018-15	Oct		Yau Tsim Mong	Negative	2018-11-06
3	DF-04-270918-24	Sept		Sha Tin	Negative	2018-11-06
4	DF-04-270918-42	Sept		Sha Tin	Negative	2018-11-06
5	DF-04-270918-43a	Sept		Sha Tin	Negative	2018-11-06
DR398	KDF2018-32/DR/06			Unknown	Negative	2018-11-06
DR399	KDF2018-32/DR/07			Unknown	Negative	2018-11-06
DR400	KDF2018-32/DR/08			Unknown	Negative	2018-11-06
DR401	KDF2018-32/DR/18			Unknown	Negative	2018-11-06
DR402	KDF2018-32/DR/19			Unknown	Negative	2018-11-06
DR403	WDF2018-10/DR/39			Unknown	Negative	2018-11-06
DR404	WDF2018-10/DR/40			Unknown	Negative	2018-11-06
DR405	WDF2018-10/DR/41			Unknown	Negative	2018-11-06
DR406	WDF2018-10/DR/42			Unknown	Negative	2018-11-06
DR407	EDF2018-24/DR/15			Unknown	Negative	2018-11-13
DR408	EDF2018-24/DR/16			Unknown	Negative	2018-11-13
DR409	EDF2018-24/DR/17			Unknown	Negative	2018-11-13
DR410	EDF2018-24/DR/18			Unknown	Negative	2018-11-13
DR411	EDF2018-24/DR/19			Unknown	Negative	2018-11-13
DR412	WDF2018-11/DR/28			Unknown	Negative	2018-11-13
DR413	WDF2018-13/DR/32			Unknown	Negative	2018-11-13
DR414	KDF2018-32/DR/09			Unknown	Negative	2018-11-13
DR415	KDF2018-32/DR/10			Unknown	Negative	2018-11-13
DR416	EDF2018-24/DR/20			Unknown	Negative	2018-11-20
DR417	EDF2018-24/DR/21			Unknown	Negative	2018-11-20
DR418	EDF2018-24/DR/22			Unknown	Negative	2018-11-20
DR419	EDF2018-24/DR/23			Unknown	Negative	2018-11-20
	Total number of samples tested on November 2018				27
	Total number of tested samples				967

## Sheet: Table S3
Sample ID	Sample code	Month	Location	District	Results	Date of collection from FEHD	Remarks
1	L10-39-100518-2	May		Kwun Tong	A & B	2018-06-06
2	L10-39-100518-8	May		Kwun Tong		2018-06-06	Insufficient extracted DNA
3	L10-39-100518-39	May		Kwun Tong	A	2018-06-06
4	L10-10-090518-44	May		Kowloon City	A	2018-06-06
5	L10-06-260418-21	Apr		Eastern	A	2018-06-06
6	L10-06-260418-38	Apr		Eastern	A	2018-06-06
7	L10-15-070518-17	May		Wong Tai Sin		2018-06-06	Insufficient extracted DNA
8	L10-15-070518-39	May		Wong Tai Sin	negative	2018-06-06
9	L10-15-060418-12	Apr		Wong Tai Sin	A	2018-06-06
10	L10-21-10042018-37	Apr		North	A	2018-06-06
11	L10-44-25042018-23	Apr		Islands	A	2018-06-06
12	L10-44-25042018-45	Apr		Islands	A	2018-06-06
13	L10-46-200418-20	Apr		Kwun Tong	A	2018-06-06
14	L10-24-040518-52	May		Eastern	A & B	2018-06-06
15	L10-09-080518-15a	May		Yau Tsim Mong	A & B	2018-06-06
16	L10-09-080518-16a	May		Yau Tsim Mong	A & B	2018-06-06
17	L10-04-26042018-31	Apr		Sha Tin	negative	2018-06-06
18	L10-11-08052018-51	May		Yau Tsim Mong	negative	2018-06-06
19	L10-35-10052018-6	May		Yuen Long	A	2018-06-06
20	L10-09-080518-15	May		Yau Tsim Mong	A & B	2018-06-06
21	L10-09-080518-16	May		Yau Tsim Mong	B	2018-06-06
22	L10-31-180518-9	May		Central & Western	A & B	2018-06-06
23	L10-31-180518-13	May		Central & Western	A & B	2018-06-06
24	L10-31-180518-53	May		Central & Western	A & B	2018-06-06
25	L10-32-210518-19	May		Wong Tai Sin	A & B	2018-06-06
26	L10-32-210518-24	May		Wong Tai Sin	negative	2018-06-06
27	L10-32-210518-49	May		Wong Tai Sin	A	2018-06-06
28	L10-32-210518-52	May		Wong Tai Sin	A	2018-06-06
29	L10-33-210518-1	May		Yuen Long	negative	2018-06-06
30	L10-33-210518-25	May		Yuen Long	negative	2018-06-06
31	L10-33-210518-26	May		Yuen Long	A	2018-06-06
32	L10-33-210518-40	May		Yuen Long	negative	2018-06-06
33	L10-33-210518-55	May		Yuen Long	negative	2018-06-06
34	L10-34-180518-50	May		Tsuen Wan	negative	2018-06-06
12	WT-NPC-03052018-20	May	New Yau Ma Tei PCWA	Yau Tsim Mong	A	2018-06-06
13	WT-YFD-03052018-19	May	Yuen Fat Depot	Sham Shui Po	negative	2018-06-06
14	WT- CMW-07052018-10	May	China Merchants Wharf	Central & Western	A	2018-06-06
15	WT-TPC-08052018-9	May	Tuen Mun PCWA	Tuen Mun	A	2018-06-06
16	WT-SP-10052018-47	May	South Perimeter Road	Islands	A	2018-06-06
17	WT-X-10052018-5	May	Scenic Road	Islands	negative	2018-06-06
18	WT-LC-10052018-5	May	Scenic Road	Islands	negative	2018-06-06
19	WT-LC-10052018-6	May	Tradeport	Islands	A & B	2018-06-06
20	WT-F-10052018-1	May	Fire Station	Islands	A & B	2018-06-06
21	WT-RPC-08052018-12	May	Rambler Channel PCWA	Kwai Tsing	A & B	2018-06-06
22	WT-RPC-08052018-16	May	Rambler Channel PCWA	Kwai Tsing	B	2018-06-06
23	WT-RTT-08052018- 7	May	River Trade Terminal	Tuen Mun	B	2018-06-06
24	WT-SPC-10052018-11	May	Stonecutters Island PCWA	Central & Western	A & B	2018-06-06
25	WT-SPC-10052018-15	May	Stonecutters Island PCWA	Central & Western	A & B	2018-06-06
26	WT-SPC-10052018-16	May	Stonecutters Island PCWA	Central & Western	B	2018-06-06
27	WT-SBC-08052018-20	May	Shenzhen Bay Control Point	North	A	2018-06-06
28	WT-SBC-08052018-46	May	Shenzhen Bay Control Point	North	A & B	2018-06-06
29	WT-SBC-08052018-4 7	May	Shenzhen Bay Control Point	North	A	2018-06-06
30	WT-CAD-10052018-1	May	Civil Aviation Department	Islands	A & B	2018-06-06
31	WT-KL-10052018-13	May	Kwo Lo Wan Road	Islands	negative	2018-06-06
32	WT-KL-10052018-15	May	Kwo Lo Wan Road	Islands	A	2018-06-06
33	WT-KL-10052018-16	May	Kwo Lo Wan Road	Islands	A	2018-06-06
34	WT-DG-10052018-6	May	Dragonair Tower	Islands	A & B	2018-06-06
35	WT-KL-17052018-13	May	Kwo Lo Wan Road	Islands	A & B	2018-06-06
36	WT-SP-17052018-16	May	South Perimeter Road	Islands	negative	2018-06-06
37	WT-T-16052018-11	May	Chek Lap Kok South Road	Islands	negative	2018-06-06
38	WT-X-17052018-1	May	Chek Lap Kok South Road	Islands	A	2018-06-06
39	WT-X-17052018-5	May	Scenic Road	Islands	A	2018-06-06
1	L10-30-230518-14	May		Tsuen Wan	negative	2018-06-20
2	L10-43-240518-3	May		Sham Shui Po	A	2018-06-20
3	QT-49-070518-10	May		Wong Tai Sin	negative	2018-06-20
4	QT-49-070518-14	May		Wong Tai Sin	B	2018-06-20
5	QT-49-070518-27	May		Wong Tai Sin	A & B	2018-06-20
6	QT-49-0705 18-41	May		Wong Tai Sin	A & B	2018-06-20
7	QT-49-070518-46	May		Wong Tai Sin	A	2018-06-20
8	L10-01-290518-1	May		Sha Tin	A	2018-06-20
9	L10-01-290518-37	May		Sha Tin	A	2018-06-20
10	L10-01-290518-62	May		Sha Tin	A & B	2018-06-20
11	L10-04-290518-62	May		Sha Tin	A & B	2018-06-20
12	QT-19-080518-5	May		Tai Po	A & B	2018-06-20
13	QT-19-080518 -6	May		Tai Po	A & B	2018-06-20
14	QT-19-080518-15	May		Tai Po	B	2018-06-20
15	QT-19-080518-17	May		Tai Po	negative	2018-06-20
16	QT-51-080518-4	May		Yau Tsim Mong	B	2018-06-20
17	QT-51-080518-32	May		Yau Tsim Mong		2018-06-20	Insufficient extracted DNA
18	QT-51-080518-38	May		Yau Tsim Mong	A & B	2018-06-20
19	QT-51-080518-40	May		Yau Tsim Mong	A	2018-06-20
20	QT-48-090518-14	May		Wong Tai Sin	A	2018-06-20
21	QT-48-090518-29	May		Wong Tai Sin	A	2018-06-20
22	L10-07-010618-45	Jun		Wan Chai	A	2018-06-20
23	L10-07-010618-51	Jun		Wan Chai	A & B	2018-06-20
24	L10-07-010618-52	Jun		Wan Chai	A & B	2018-06-20
25	QT-21-090518-4	May		North	A & B	2018-06-20
26	QT-21-090518-6	May		North	A & B	2018-06-20
27	QT-21-090518-13	May		North	A	2018-06-20
28	QT-21-090518-16	May		North	A	2018-06-20
29	QT-21-090518-20	May		North	A	2018-06-20
30	QT-21-090518-33	May		North	A & B	2018-06-20
31	QT-21-090518-41	May		North	A & B	2018-06-20
32	QT-21-090518-42	May		North	A & B	2018-06-20
33	L10-11-060618-38	Jun		Yau Tsim Mong	A	2018-06-20
34	L10-11-060618-24	Jun		Yau Tsim Mong	B	2018-06-20
35	L10-51-060618-21	Jun		Yau Tsim Mong	B	2018-06-20
1	ZQT-LMCSL-14052018-1	May	Lok Ma Chau Spur Line Control Point	Yuen Long	negative	2018-06-20
2	ZQT-SSS-14052018-1	May	Sheung Shui Slaughter House	North	A	2018-06-20
3	ZQT-SSS-14052018- 7	May	Sheung Shui Slaughter House	North	A & B	2018-06-20
4	ZQT-SSS-14052018-9	May	Sheung Shui Slaughter House	North	A & B	2018-06-20
5	VZQT-STK-17052018-2	May	Sha Tau Kok Control Point	North	negative	2018-06-20
6	ZQT-CMW-14052018-2	May	China Merchants Wharf	Central & Western	negative	2018-06-20
7	ZQT-CMW-14052018- 7	May	China Merchants Wharf	Central & Western	B	2018-06-20
8	ZQT-CMW-14052018-12	May	China Merchants Wharf	Central & Western	A	2018-06-20
9	QT-WPC-14052018-15	May	Western District PCWA	Central & Western	negative	2018-06-20
10	ZQT-KCT-16052018-17	May	Kai Tak Cruise Terminal	Kowloon City	B	2018-06-20
11	ZQT-KCT-16052018-30	May	Kai Tak Cruise Terminal	Kowloon City	B	2018-06-20
12	ZQT-SP-24052018-15	May	South Perimeter Road	Islands	A & B	2018-06-20
13	ZQT-T-23052018-12	May	Scenic Road	Islands	A & B	2018-06-20
14	ZQT-X-24052018-6	May	Scenic Road	Islands	A & B	2018-06-20
15	ZQT-LW-17052018-19	May	Lo Wu Control point	North	B	2018-06-20
16	ZQT-STK-17052018-3	May	Sha Tau Kok Control Point	North	A & B	2018-06-20
17	ZQT-STK-17052018-18	May	Sha Tau Kok Control Point	North	A & B	2018-06-20
18	ZQT-LW-24052018-17	May	Lo Wu Control point	North	B	2018-06-20
19	ZQT-KL-24052018-13	May	Kwo Lo Wan Road	Islands	A	2018-06-20
20	ZQT-LW-24052018-18	May	Lo Wu Control point	North	A	2018-06-20
21	ZQT-LW-24052018-19	May	Lo Wu Control point	North	A	2018-06-20
22	ZQT-STK-24052018-2	May	Sha Tau Kok Control Point	North	negative	2018-06-20
23	ZQT-STK-24052018-17	May	Sha Tau Kok Control Point	North	negative	2018-06-20
24	ZQT-STK-24052018-18	May	Sha Tau Kok Control Point	North	negative	2018-06-20
	Total number of samples tested on June 2018				118
1	Wol-26-180518-25	May		Kwun Tong	B	2018-07-05
2	Wol-26-180518-16	May		Kwun Tong	A & B	2018-07-05
3	QT-25-080518-45	May		Tsuen Wan	A	2018-07-05
4	QT-25-080518-39	May		Tsuen Wan	A	2018-07-05
5	QT-25-080518-14	May		Tsuen Wan	B	2018-07-05
6	QT-16-070518-2	May		Wong Tai Sin	A & B	2018-07-05
7	QT-16-070518-8	May		Wong Tai Sin	A & B	2018-07-05
8	QT-16-070518-28	May		Wong Tai Sin	A	2018-07-05
9	QT-16-070518-34	May		Wong Tai Sin	A & B	2018-07-05
10	QT-16-070518-39	May		Wong Tai Sin	B	2018-07-05
11	QT-16-070518-44	May		Wong Tai Sin	A & B	2018-07-05
12	QT-16-070518-49	May		Wong Tai Sin	A & B	2018-07-05
13	QT-16-070518-56	May		Wong Tai Sin	A & B	2018-07-05
14	QT-16-070518-65	May		Wong Tai Sin	A & B	2018-07-05
15	QT-18-090518-13	May		Southern	A	2018-07-05
16	QT-18-090518-39	May		Southern	A & B	2018-07-05
17	QT-18-090518-52	May		Southern	A	2018-07-05
18	L10-19-060618-2	Jun		Tai Po	B	2018-07-05
19	L10-19-060618-6	Jun		Tai Po	A	2018-07-05
20	L10-19-060618-7	Jun		Tai Po	A & B	2018-07-05
21	L10-19-060618-14	Jun		Tai Po	A	2018-07-05
22	L10-19-060618-40	Jun		Tai Po	A	2018-07-05
23	L10-10-070618-35	Jun		Yau Tsim Mong	A & B	2018-07-05
24	QT-29-180518-3	May		Kwun Tong	A & B	2018-07-05
25	QT-29-180518-5	May		Kwun Tong	A & B	2018-07-05
26	QT-29-180518-26	May		Kwun Tong	B	2018-07-05
27	QT-29-180518-29	May		Kwun Tong	A & B	2018-07-05
28	QT-29-180518-30	May		Kwun Tong	A & B	2018-07-05
29	QT-29-180518-38	May		Kwun Tong	A & B	2018-07-05
30	QT-29-180518-48	May		Kwun Tong	A & B	2018-07-05
31	QT-29-180518-51	May		Kwun Tong	A & B	2018-07-05
32	QT-26-18052018-1	May		Kwun Tong	A & B	2018-07-05
33	QT-26-18052018-14	May		Kwun Tong	A & B	2018-07-05
34	QT-26-.18052018-16	May		Kwun Tong	A & B	2018-07-05
35	QT-36-210518-4	May		Sai Kung	A & B	2018-07-05
36	QT-36-210518-7	May		Sai Kung	A & B	2018-07-05
37	QT-36-210518-23	May		Sai Kung	A & B	2018-07-05
38	QT-36-210518-27	May		Sai Kung	A & B	2018-07-05
39	WOL-38-290518-58	May		Sai Kung	A & B	2018-07-05
40	L10-39-120618-20	Jun		Kwun Tong	A	2018-07-05
41	L10-39-120618-29	Jun		Kwun Tong	A	2018-07-05
42	L10-39-120618-52	Jun		Kwun Tong	negative	2018-07-05
43	Wol-44-24052018-23	May		Islands	A & B	2018-07-05
44	L10-12-120618-1	Jun		Kowloon City	A & B	2018-07-05
45	QT-45-240518-10	May		Sai Kung	A & B	2018-07-05
46	QT-45-240518-21	May		Sai Kung	B	2018-07-05
47	QT-45-240518-30	May		Sai Kung	A & B	2018-07-05
48	Wol-40-23052018-6	May		Kwai Tsing	A & B	2018-07-05
49	QT-40-23052018-19	May		Kwai Tsing	A & B	2018-07-05
50	QT-40-23052018-28	May		Kwai Tsing	A & B	2018-07-05
51	QT-40-23052018-6	May		Kwai Tsing	A & B	2018-07-05
52	QT-44-24052018-23	May		Islands	negative	2018-07-05
53	QT-44-24052018-16	May		Islands	A & B	2018-07-05
54	QT-44-24052018-21	May		Islands	A	2018-07-05
55	L10-03-290518-60	May		Eastern	A & B	2018-07-05
56	QT-20-090518-39	May		North	A & B	2018-07-05
57	QT-20-090518-52	May		North	A & B	2018-07-05
58	QT-20-090518-15	May		North	A & B	2018-07-05
59	QT-20-090518 -13	May		North	A & B	2018-07-05
60	QT-20-090518-10	May		North	A & B	2018-07-05
61	QT-20-090518-16	May		North	A & B	2018-07-05
62	QT-20-090518-9	May		North	A & B	2018-07-05
63	Wol-20-090518-6	May		North	B	2018-07-05
64	Wol-20-090518- 7	May		North	A & B	2018-07-05
65	Wol-20-090518-14	May		North	A & B	2018-07-05
66	Wol-20-090518-23	May		North	A & B	2018-07-05
67	L10-20-070618-22	Jun		North	A & B	2018-07-05
68	L10-20-070618-40	Jun		North	A	2018-07-05
69	L10-20-070618-42	Jun		North	A & B	2018-07-05
70	L10-25-060618-6	Jun		Tuen Mun	A & B	2018-07-05
71	L10-25-060618-7	Jun		Tuen Mun	A & B	2018-07-05
1	WT-KL-31052018-13	May	Kwo Lo Wan Road	Islands	negative	2018-07-05
2	WT-KL-31052018-14	May	Kwo Lo Wan Road	Islands	A & B	2018-07-05
3	WT-KL-31052018-15	May	Kwo Lo Wan Road	Islands	A	2018-07-05
4	WT-X-31052018-1	May	Chek Lap Kok South Road	Islands	A & B	2018-07-05
5	WT-X-31052018-5	May	Scenic Road	Islands	A & B	2018-07-05
6	WT-KCT-23052018-7	May	Kai Tak Cruise Terminal	Kowloon City	A	2018-07-05
7	WT-KCT-23052018-32	May	Kai Tak Cruise Terminal	Kowloon City	A	2018-07-05
8	WT-KCT-23052018-35	May	Kai Tak Cruise Terminal	Kowloon City	A & B	2018-07-05
9	WT-TPC-29052018-15	May	Tuen Mun PCWA	Tuen Mun	A & B	2018-07-05
10	WT-LW-17052018-18	May	Lo Wu Control Point	North	A & B	2018-07-05
11	WT-SBC-29052018-46	May	Shenzhen Bay Control Point	North	A & B	2018-07-05
12	WT-T-06062018-12	Jun	Scenic Road	Islands	A & B	2018-07-05
13	WT-YFD-06062018-16	Jun	Yuen Fat Depot	Sham Shui Po	A	2018-07-05
14	WT-YFD-06062018-19	Jun	Yuen Fat Depot	Sham Shui Po	B	2018-07-05
15	WT-CAD-07062018-1	Jun	Civil Aviation Department	Islands	A & B	2018-07-05
16	WT-KL-07062018-10	Jun	Kwo Lo Wan Road	Islands	negative	2018-07-05
17	WT-KL-07062018-12	Jun	Kwo Lo Wan Road	Islands		2018-07-05	Insufficient extracted DNA
18	WT-KL-07062018-15	Jun	Kwo Lo Wan Road	Islands	A	2018-07-05
19	WT-BA-05062018-2	Jun	Hong Kong Business Aviation Centre Ltd	Islands	negative	2018-07-05
20	WT-SP-07062018-16	Jun	South Perimeter Road	Islands	negative	2018-07-05
21	WT-SP-07062018-21	Jun	South Perimeter Road	Islands	B	2018-07-05
22	WT-EXP-08062018-13	Jun	Asia World Expo	Islands	negative	2018-07-05
23	WT-SP-13062018-40	Jun	Super Terminal 1	Islands	B	2018-07-05
24	WT-SP-14062018-21	Jun	South Perimeter Road	Islands	A	2018-07-05
25	WT-SP-14062018-23	Jun	South Perimeter Road	Islands	negative	2018-07-05
26	WT-SP-14062018-45	Jun	Chun Wan Road	Islands	B	2018-07-05
27	WT-T-13062018-12	Jun	Scenic Road	Islands	A	2018-07-05
28	WT-X-14062018-2	Jun	Chek Lap Kok South Road	Islands	A	2018-07-05
29	WT-LU-14062018-4	Jun	LSG Sky Chef	Islands	A	2018-07-05
30	WT-LC-14062018-5	Jun	Tradeport	Islands	A & B	2018-07-05
31	WT-KL-14062018-10	Jun	Kwo Lo Wan Road	Islands	A	2018-07-05
32	WT-KL-14062018-11	Jun	Kwo Lo Wan Road	Islands	B	2018-07-05
33	WT-KL-14062018-13	Jun	Kwo Lo Wan Road	Islands	A & B	2018-07-05
34	WT-KL-14062018-15	Jun	Kwo Lo Wan Road	Islands	A	2018-07-05
35	WT-KL-14062018-16	Jun	Kwo Lo Wan Road	Islands	A	2018-07-05
36	WT-DG-14062018-3	Jun	Dragonair Tower	Islands	A	2018-07-05
37	WT-CMW-04062018-2	Jun	China Merchants Wharf	Central & Western	negative	2018-07-05
38	WT-CMW-04062018-5	Jun	China Merchants Wharf	Central & Western	B	2018-07-05
39	WT-CMW-04062018-12	Jun	China Merchants Wharf	Central & Western	B	2018-07-05
40	WT-CMW-04062018-15	Jun	China Merchants Wharf	Central & Western	B	2018-07-05
41	WT-CMW-04062018-18	Jun	China Merchants Wharf	Central & Western	B	2018-07-05
42	WT-CT8-06062018-12	Jun	Container Terminal 8	Kwai Tsing		2018-07-05	Insufficient extracted DNA
43	WT--NPC-06062018-20	Jun	New Yau Ma Tei PCWA	Yau Tsim Mong	B	2018-07-05
44	WT-RPC-08062018-3	Jun	Rambler Channel PCWA	Kwai Tsing	B	2018-07-05
45	WT-RPC-08062018-17	Jun	Rambler Channel PCWA	Kwai Tsing	A & B	2018-07-05
46	WT-RPC-08062018-20	Jun	Rambler Channel PCWA	Kwai Tsing	B	2018-07-05
47	WT-RTT-08062018-8	Jun	River Trade Terminal	Tuen Mun	negative	2018-07-05
48	WT-KCT-12062018-29	Jun	Kai Tak Cruise Terminal	Kowloon City	B	2018-07-05
49	WT-KCT-12062018-32	Jun	Kai Tak Cruise Terminal	Kowloon City	negative	2018-07-05
50	WT-KCT-12062018-39	Jun	Kai Tak Cruise Terminal	Kowloon City	B	2018-07-05
1	L10-33-200618-34	Jun		Yuen Long	negative	2018-07-11
2	L10-33-200618-36	Jun		Yuen Long	B	2018-07-11
3	L10-33-200618-41	Jun		Yuen Long	negative	2018-07-11
4	Wol-26-15062018-24	Jun		Kwun Tong	B	2018-07-11
5	Wol-21-12062018-57	Jun		North	B	2018-07-11
6	L10-40-2106218-16	Jun		Kwai Tsing	A	2018-07-11
7	L10-40-21062018-17	Jun		Kwai Tsing	A	2018-07-11
8	L10-40-21062018-19	Jun		Kwai Tsing	B	2018-07-11
9	L10-40-21062018-34	Jun		Kwai Tsing	A & B	2018-07-11
10	L10-40-21062018-37	Jun		Kwai Tsing	B	2018-07-11
11	L10-40-21062018-47	Jun		Kwai Tsing	A	2018-07-11
12	Wol-21-12062018-25	Jun		North	A & B	2018-07-11
13	Wol-26-15062018-39	Jun		Kwun Tong	A & B	2018-07-11
14	QT-38-240518-2	May		Sai Kung	A & B	2018-07-11
15	QT-38-240518-3	May		Sai Kung	A & B	2018-07-11
16	QT-38-240518-15	May		Sai Kung	B	2018-07-11
17	QT-38-240518-20	May		Sai Kung	A & B	2018-07-11
18	QT-38-240518-22	May		Sai Kung	A & B	2018-07-11
19	QT-38-240518-43	May		Sai Kung	A	2018-07-11
20	QT-38-240518-44	May		Sai Kung	A & B	2018-07-11
21	QT-38-240518-4 7	May		Sai Kung	A & B	2018-07-11
22	QT-38-240518-50	May		Sai Kung	A & B	2018-07-11
23	QT-38240518-52	May		Sai Kung	A & B	2018-07-11
24	QT-38-240518-60	May		Sai Kung	A	2018-07-11
25	QT-38-240518-61	May		Sai Kung	A & B	2018-07-11
26	L10-36-200618-32	Jun		Sai Kung	A & B	2018-07-11
27	L10-36-200618-31	Jun		Sai Kung	negative	2018-07-11
1	WT-SPC-13062018-10	Jun	Stonecutters Island PCWA	Central & Western	A & B	2018-07-11
2	WT-SPC-13062018-11	Jun	Stonecutters Island PCWA	Central & Western	B	2018-07-11
3	WT-SPC-13062018-16	Jun	Stonecutters Island PCWA	Central & Western	A & B	2018-07-11
4	WT-NPC-13062018-13	Jun	New Yau Ma Tei PCWA	Yau Tsim Mong	A & B	2018-07-11
5	WT-NPC-13062018-19	Jun	New Yau Ma Tei PCWA	Yau Tsim Mong	A	2018-07-11
6	WT-YFD-13062018-7	Jun	Yuen Fat Depot	Sham Shui Po	A	2018-07-11
7	WT-YFD-13062018-17	Jun	Yuen Fat Depot	Sham Shui Po	B	2018-07-11
8	WT-RPC-15062018-9	Jun	Rambler Channel PCWA	Kwai Tsing	A & B	2018-07-11
9	WT-RPC-15062018-11	Jun	Rambler Channel PCWA	Kwai Tsing	B	2018-07-11
10	WT-RPC-15062018-13	Jun	Rambler Channel PCWA	Kwai Tsing	A & B	2018-07-11
11	WT-RPC-15062018-14	Jun	Rambler Channel PCWA	Kwai Tsing	B	2018-07-11
12	WT-LW-13062018-16	Jun	Lo Wu Control Point	North	A	2018-07-11
13	WT-LW-13062018-20	Jun	Lo Wu Control Point	North	A & B	2018-07-11
14	WT-MKT-13062018-05	Jun	Man Kam To Control Point	North	B	2018-07-11
15	WT-STK-13062018-03	Jun	Sha Tau Kok Control Point	North	A & B	2018-07-11
16	WT-STK-13062018-09	Jun	Sha Tau Kok Control Point	North	A & B	2018-07-11
17	WT-SBC-15062018-14	Jun	Shenzhen Bay Control Point	North	A & B	2018-07-11
18	WT-SBC-15062018-20	Jun	Shenzhen Bay Control Point	North	A & B	2018-07-11
19	WT-SBC-15062018-46	Jun	Shenzhen Bay Control Point	North	A & B	2018-07-11
20	WT-T-20062018-1	Jun	Chun Yue Road	Islands	B	2018-07-11
21	WT-T-20062018-12	Jun	Scenic Road	Islands	A & B	2018-07-11
22	WT-X-21062018-2	Jun	Chek Lap Kok South Road	Islands	A & B	2018-07-11
23	WT-X-21062018-7	Jun	Scenic Road	Islands	A	2018-07-11
24	WT-LC-21062018-3	Jun	Tradeport	Islands	B	2018-07-11
1	Wol-49-040618-47	Jun		Wong Tai Sin	A	2018-07-18
2	Wol-49-040618-49	Jun		Wong Tai Sin	A & B	2018-07-18
3	Wol-21-120618-20	Jun		North		2018-07-18	Insufficient extracted DNA
4	QT-48-070618-6	Jun		Wong Tai Sin	B	2018-07-18
5	QT-48-070618-26	Jun		Wong Tai Sin	A	2018-07-18
6	Wol-48-070618-26	Jun		Wong Tai Sin	B	2018-07-18
7	Wol-47-120618-17	Jun		Kowloon City		2018-07-18	Insufficient extracted DNA
8	Wol-47-120618-31	Jun		Kowloon City	A	2018-07-18
9	QT-47-120618-17	Jun		Kowloon City	A	2018-07-18
10	QT-47-120618-31	Jun		Kowloon City	A	2018-07-18
11	QT-16-040618-11	Jun		Wong Tai Sin		2018-07-18	Insufficient extracted DNA
12	QT-16-040618-20	Jun		Wong Tai Sin	A & B	2018-07-18
13	QT-16-040618-23	Jun		Wong Tai Sin	A & B	2018-07-18
14	QT-16-040618-28	Jun		Wong Tai Sin	A & B	2018-07-18
15	QT-16-040618-44	Jun		Wong Tai Sin	A & B	2018-07-18
16	QT-16-040618-45	Jun		Wong Tai Sin	A & B	2018-07-18
17	QT-16-040618-49	Jun		Wong Tai Sin	A	2018-07-18
18	QT-16-040618-51	Jun		Wong Tai Sin	B	2018-07-18
19	QT-16-040618-64	Jun		Wong Tai Sin	A	2018-07-18
20	Wol-16-040618-63	Jun		Wong Tai Sin	B	2018-07-18
21	QT-09-060618-12	Jun		Yau Tsim Mong	negative	2018-07-18
22	QT-09-060618-16	Jun		Yau Tsim Mong	A	2018-07-18
23	QT-09-060618-51	Jun		Yau Tsim Mong	B	2018-07-18
24	Wol-09-060618-18	Jun		Yau Tsim Mong	A & B	2018-07-18
25	Wol-09-060618-35	Jun		Yau Tsim Mong	A & B	2018-07-18
26	Wol-09-060618-46	Jun		Yau Tsim Mong	B	2018-07-18
27	QT-23-120618-2	Jun		Southern	B	2018-07-18
28	QT-23-120618-3	Jun		Southern	B	2018-07-18
29	QT-23-120618-4	Jun		Southern	B	2018-07-18
30	QT-23-120618-5	Jun		Southern	B	2018-07-18
31	QT-23-120618-11	Jun		Southern	B	2018-07-18
32	QT-23-120618-28	Jun		Southern	B	2018-07-18
33	QT-23-120618-39	Jun		Southern	A	2018-07-18
34	QT-23-120618-51	Jun		Southern	negative	2018-07-18
1	WT-SP-21062018-16	Jun	South Perimeter Road	Islands	B	2018-07-18
2	WT-SP-21062018-18	Jun	South Perimeter Road	Islands	B	2018-07-18
3	WT-SP-21062018-23	Jun	South Perimeter Road	Islands	B	2018-07-18
4	WT-KL-21062018-11	Jun	Kwo Lo Wan Road	Islands	B	2018-07-18
5	WT-KL-21062018-12	Jun	Kwo Lo Wan Road	Islands	B	2018-07-18
6	WT-KL-21062018-15	Jun	Kwo Lo Wan Road	Islands	A & B	2018-07-18
7	WT-KL-21062018-16	Jun	Kwo Lo Wan Road	Islands	B	2018-07-18
8	WT-LW-20062018-03	Jun	Lo Wu Control Point	North	A & B	2018-07-18
9	WT-MKT-20062018-04	Jun	Man Kam To Control Point	North	A & B	2018-07-18
10	WT-MKT-20062018-09	Jun	Man Kam To Control Point	North	A & B	2018-07-18
11	WT-STK-20062018-02	Jun	Sha Tau Kok Control Point	North	B	2018-07-18
12	WT-STK-20062018-03	Jun	Sha Tau Kok Control Point	North	A & B	2018-07-18
13	WT-STK-20062018-20	Jun	Sha Tau Kok Control Point	North	A & B	2018-07-18
14	WT-KCT-20062018-30	Jun	Kai Tak Cruise Terminal	Kowloon City	negative	2018-07-18
15	WT-KCT-20062018-36	Jun	Kai Tak Cruise Terminal	Kowloon City	A	2018-07-18
16	WT-KCT-20062018-39	Jun	Kai Tak Cruise Terminal	Kowloon City	A & B	2018-07-18
17	WT-CMW-25062018-10	Jun	China Merchants Wharf	Central & Western	B	2018-07-18
18	WT-CMW-25062018-14	Jun	China Merchants Wharf	Central & Western	A & B	2018-07-18
19	WT-WPC-25062018-7	Jun	Western District PCWA	Central & Western	negative	2018-07-18
20	WT-WPC-25062018-14	Jun	Western District PCWA	Central & Western	A & B	2018-07-18
21	WT-CC-26062018-11	Jun	Cathay Pacific City	Islands	B	2018-07-18
22	WT-SP-28062018-15	Jun	South Perimeter Road	Islands	A	2018-07-18
23	WT-SP-28062018-21	Jun	South Perimeter Road	Islands	A	2018-07-18
24	WT-SP-28062018-23	Jun	South Perimeter Road	Islands	A & B	2018-07-18
25	WT-SP-28062018-49	Jun	South Perimeter Road	Islands	A & B	2018-07-18
26	WT-CRE-28062018-1	Jun	Catering Road East	Islands	A & B	2018-07-18
27	WT-LC-28062018-3	Jun	Tradeport	Islands	B	2018-07-18
1	QT-21-120618-6	Jun		North	A	2018-07-27
2	QT-21-120618-20	Jun		North	A	2018-07-27
3	QT-21-120618-37	Jun		North	A & B	2018-07-27
4	QT-21-120618-39	Jun		North	negative	2018-07-27
5	QT-21-120618-41	Jun		North	A & B	2018-07-27
6	QT-21-120618-42	Jun		North	A	2018-07-27
7	QT-21-120618-44	Jun		North	A	2018-07-27
8	QT-21-120618-53	Jun		North	A	2018-07-27
9	Wol-21-12062018-5	Jun		North	A & B	2018-07-27
10	Wol-21-12062018-21	Jun		North	A	2018-07-27
11	L10-11-060718-14	Jul		Yau Tsim Mong	A	2018-07-27
12	L10-11-060718-19	Jul		Yau Tsim Mong	A	2018-07-27
13	L10-11-060718-32	Jul		Yau Tsim Mong	B	2018-07-27
14	L10-11-060718-34	Jul		Yau Tsim Mong	negative	2018-07-27
15	L10-11-060718-38	Jul		Yau Tsim Mong	A	2018-07-27
16	L10-05-060718-11	Jul		Wan Chai	negative	2018-07-27
17	L10-05-060718-33	Jul		Wan Chai	A	2018-07-27
18	L10-05-060718-46	Jul		Wan Chai	negative	2018-07-27
19	L10-05-060718-49	Jul		Wan Chai	B	2018-07-27
20	L10-05-060718-54	Jul		Wan Chai	A	2018-07-27
21	L10-15-060718-35	Jul		Wong Tai Sin	A	2018-07-27
22	L10-15-060718-53	Jul		Wong Tai Sin	negative	2018-07-27
23	L10-15-060718-55	Jul		Wong Tai Sin	B	2018-07-27
24	L10-25-060718-4	Jul		Tuen Mun	A	2018-07-27
25	L10-25-060718-21	Jul		Tuen Mun	negative	2018-07-27
26	L10-25-060718-23	Jul		Tuen Mun	negative	2018-07-27
27	L10-25-060718-49	Jul		Tuen Mun	negative	2018-07-27
28	QT-26-150618-10	Jun		Kwun Tong	negative	2018-07-27
29	QT-26-150618-14	Jun		Kwun Tong	B	2018-07-27
30	QT-26-150618-16	Jun		Kwun Tong	B	2018-07-27
31	QT-26-150618-24	Jun		Kwun Tong	negative	2018-07-27
32	QT-26-150618-39	Jun		Kwun Tong	A & B	2018-07-27
33	L10-19-100718-3	Jul		Tai Po	negative	2018-07-27
34	L10-19-100718-21	Jul		Tai Po	negative	2018-07-27
35	L10-19-100718-42	Jul		Tai Po	negative	2018-07-27
36	L10-19-100718-52	Jul		Tai Po	negative	2018-07-27
37	Wol-50-210618-51	Jun		Kwai Tsing	A & B	2018-07-27
38	Wol-46-200618-24	Jun		Kwun Tong	A & B	2018-07-27
39	Wol-46-200618-44	Jun		Kwun Tong	A & B	2018-07-27
40	Wol-46-200618-48	Jun		Kwun Tong	B	2018-07-27
41	QT-50-210618-7	Jun		Kwun Tong	A & B	2018-07-27
42	QT-50-210618-23	Jun		Kwun Tong	A & B	2018-07-27
43	QT-50-210618-43	Jun		Kwun Tong	A	2018-07-27
44	Wol-50-210618-13	Jun		Kwun Tong	A & B	2018-07-27
45	Wol-50-210618-23	Jun		Kwun Tong	A & B	2018-07-27
46	QT-29-150618-41	Jun		Tsuen Wan	A	2018-07-27
47	QT-29-150618-51	Jun		Tsuen Wan	A	2018-07-27
48	Wol-29-150618-46	Jun		Tsuen Wan	A & B	2018-07-27
49	QT-46-200618-16	Jun		Kwun Tong	B	2018-07-27
50	QT-46-200618-23	Jun		Kwun Tong	B	2018-07-27
51	QT-46-200618-24	Jun		Kwun Tong	B	2018-07-27
52	QT-46-200618-48	Jun		Kwun Tong	A	2018-07-27
53	QT-50-210618-51	Jun		Kwun Tong	A	2018-07-27
54	QT-29-150618-11	Jun		Tsuen Wan	A	2018-07-27
55	QT-29-150618-29	Jun		Tsuen Wan	A & B	2018-07-27
56	QT-29-160518-39	May		Tsuen Wan	A & B	2018-07-27
57	L10-34-110618-53	Jun		Tsuen Wan	A	2018-07-27
58	QT-31-150618-14	Jun		Central & Western	negative	2018-07-27
59	OT-31-150618-21	Jun		Central & Western	A	2018-07-27
60	QT-31-150618-44	Jun		Central & Western	B	2018-07-27
61	Wol-31-150618-13	Jun		Central & Western	A & B	2018-07-27
1	WT-KL-28062018-10	Jun	Kwo Lo Wan Road	Islands	A	2018-07-27
2	WT-KL-28062018-13	Jun	Kwo Lo Wan Road	Islands	A	2018-07-27
3	WT-KL-28062018-14	Jun	Kwo Lo Wan Road	Islands	A & B	2018-07-27
4	WT-KL-28062018-15	Jun	Kwo Lo Wan Road	Islands	A	2018-07-27
5	WT-SP-04072018-30	Jul	Chun Wan Road	Islands	A & B	2018-07-27
6	WT-SP-05072018-19	Jul	South Perimeter Road	Islands	A	2018-07-27
7	WT-SP-05072018-23	Jul	South Perimeter Road	Islands	B	2018-07-27
8	WT-T-04072018-8	Jul	Chek Lap Kok South Road	Islands	A	2018-07-27
9	WT-T-04072018-12	Jul	Scenic Road	Islands	B	2018-07-27
10	WT-F-05072018-1	Jul	Fire Station	Islands	A	2018-07-27
11	WT-X-05072018-17	Jul	Catering Road East	Islands	A	2018-07-27
12	WT-STK-04072018-4	Jul	Sha Tau Kok Control Point	North	A	2018-07-27
13	WT-STK-04072018-11	Jul	Sha Tau Kok Control Point	North	A	2018-07-27
14	WT-STK-04072018-14	Jul	Sha Tau Kok Control Point	North	B	2018-07-27
15	WT-SSS-04072018-1	Jul	Sheung Shui Slaughter House	North	A	2018-07-27
16	WT-SSS-04072018-6	Jul	Sheung Shui Slaughter House	North	B	2018-07-27
17	WT-SSS-04072018-18	Jul	Sheung Shui Slaughter House	North	negative	2018-07-27
18	WT-KL-05072018 10	Jul	Kwo Lo Wan Road	Islands	A & B	2018-07-27
19	WT-XL-05072018-13	Jul	Kwo Lo Wan Road	Islands	A & B	2018-07-27
20	WT-KL-05072018-14	Jul	Kwo Lo Wan Road	Islands	A & B	2018-07-27
21	WT-KL-05072018-15	Jul	Kwo Lo Wan Road	Islands	B	2018-07-27
22	WT-KL-0507201 8-16	Jul	Kwo Lo Wan Road	Islands	B	2018-07-27
23	WT-CMW-09072018- 7	Jul	China Merchants Wharf	Central & Western	negative	2018-07-27
24	WT-LOW-03072018-3	Jul	Lo Wu Control Point	North	A & B	2018-07-27
25	WT-CT8-04072018-16	Jul	Container Terminal 8	Kwai Tsing	A	2018-07-27
	Total number of samples tested on July 2018				314
1	L10-15-130718-35	Jul		Wong Tai Sin	negative	2018-08-02
2	L10-15-130718-49	Jul		Wong Tai Sin	A & B	2018-08-02
3	L10-15-130718-51	Jul		Wong Tai Sin	A	2018-08-02
4	Wol-04-040718-47	Jul		Sha Tin	A & B	2018-08-02
5	Wol-04-040718-53	Jul		Sha Tin	A & B	2018-08-02
6	Wol-44-260618-30	Jun		Islands	A & B	2018-08-02
7	L10-44-160718-21	Jul		Islands	A	2018-08-02
8	L10-44-160718-18	Jul		Islands	A	2018-08-02
9	L10-11-130718-38	Jul		Yau Tsim Mong	A & B	2018-08-02
10	QT-32-200618-47	Jun		Kowloon City	B	2018-08-02
11	QT-32-200618-45	Jun		Kowloon City	A & B	2018-08-02
12	QT-32-200618-30	Jun		Kowloon City	A & B	2018-08-02
13	QT-32-200618-27	Jun		Kowloon City	A & B	2018-08-02
14	QT-32-200618-2	Jun		Kowloon City	A & B	2018-08-02
15	L10-11-130718-14	Jul		Yau Tsim Mong	A	2018-08-02
16	L10-39-160718-4	Jul		Kwun Tong	A	2018-08-02
17	L10-39-160718-5	Jul		Kwun Tong	A	2018-08-02
18	L10-39-160718-45	Jul		Kwun Tong	A & B	2018-08-02
19	Wol-44-260618-38	Jun		Islands	A & B	2018-08-02
20	L10-21-170718-7	Jul		North	A & B	2018-08-02
21	L10-27-180718-15	Jul		Central & Western	B	2018-08-02
22	L10-27-180718-13	Jul		Central & Western	A & B	2018-08-02
23	Wol-45-260618-25	Jun		Sai Kung	B	2018-08-02
24	QT-45-260618-47	Jun		Sai Kung	A	2018-08-02
25	QT-45-260618-22	Jun		Sai Kung	A	2018-08-02
26	QT-45-260618-30	Jun		Sai Kung	A & B	2018-08-02
27	QT-45-260618-25	Jun		Sai Kung	negative	2018-08-02
28	QT-45-260618-12	Jun		Sai Kung	A & B	2018-08-02
29	L10-08-170718-25	Jul		Islands	B	2018-08-02
30	L10-08-170718-02	Jul		Islands	negative	2018-08-02
31	Wol-53-100718-25	Jul		Central & Western	A & B	2018-08-02
32	Wol-53-100718-16	Jul		Central & Western	A & B	2018-08-02
33	Wol-38-260618-62	Jun		Sai Kung	A & B	2018-08-02
34	Wol-38-260618-47	Jun		Sai Kung	B	2018-08-02
35	QT-38-260618-61	Jun		Sai Kung	A & B	2018-08-02
36	QT-38-260618-48	Jun		Sai Kung	A & B	2018-08-02
37	QT-38-260618-38	Jun		Sai Kung	A	2018-08-02
38	QT-38-260618-37	Jun		Sai Kung	negative	2018-08-02
39	QT-38-260618-20	Jun		Sai Kung	A & B	2018-08-02
40	QT-38-260618-19	Jun		Sai Kung	A & B	2018-08-02
41	Wol-53-100718-43	Jul		Central & Western	A	2018-08-02
42	Wol-53-100718-29	Jul		Central & Western	B	2018-08-02
43	QT-44-260618-33	Jun		Islands	A & B	2018-08-02
44	QT-44-260618-30	Jun		Islands	B	2018-08-02
45	QT-44-260618-22	Jun		Islands	A & B	2018-08-02
1	WT-YFP&G-04072018-19	Jul	Yuen Fat Depot	Sham Shui Po	A	2018-08-02
2	WT-NYMT-04072018-03	Jul	New Yau Ma Tei PCWA	Yau Tsim Mong	B	2018-08-02
3	WT-NYMT-04072018-20	Jul	New Yau Ma Tei PCWA	Yau Tsim Mong	A & B	2018-08-02
4	WT--STK-04072018-3	Jul	Sha Tau Kok Control Point	North	A & B	2018-08-02
5	WT--STK-04072018-17	Jul	Sha Tau Kok Control Point	North	A & B	2018-08-02
6	WT--STK-04072018-18	Jul	Sha Tau Kok Control Point	North	B	2018-08-02
7	WT--STK-04072018-20	Jul	Sha Tau Kok Control Point	North	A & B	2018-08-02
8	WT--STK-04072018-9	Jul	Sha Tau Kok Control Point	North	A & B	2018-08-02
9	WT--STK-04072018-15	Jul	Sha Tau Kok Control Point	North	negative	2018-08-02
10	WT--SSS-04072018-8	Jul	Sheung Shui Slaughter House	North	A & B	2018-08-02
11	WT--CT9-05072018-16	Jul	Container Terminal 9	Kwai Tsing	A & B	2018-08-02
12	WT--CW-06072018-12	Jul	Chai Wan PCWA	Eastern	B	2018-08-02
13	WT-SP-12072018-10	Jul	South Perimeter Road	Islands	B	2018-08-02
14	WT-SP-12072018-12	Jul	South Perimeter Road	Islands	A	2018-08-02
15	WT-SP-12072018-16	Jul	South Perimeter Road	Islands	B	2018-08-02
16	WT-X-12072018-5	Jul	Scenic Road	Islands	B	2018-08-02
17	WT-LC-12072018-4	Jul	Tradeport	Islands	A & B	2018-08-02
18	WT-LU-12072018-4	Jul	LSG Sky Chef	Islands	A & B	2018-08-02
19	WT-C-12072018-2	Jul	Cathay Pacific Catering Service	Islands	B	2018-08-02
20	WT-CMW-09072018-3	Jul	China Merchants Wharf	Central & Western	A & B	2018-08-02
21	WT-CMW-09072018-13	Jul	China Merchants Wharf	Central & Western	A & B	2018-08-02
22	WT-CMW-09072018-18	Jul	China Merchants Wharf	Central & Western	A & B	2018-08-02
23	WT-LWCP-10072018-19	Jul	Lo Wu Control Point	North	B	2018-08-02
24	WT-KL-1207201 8-13	Jul	Kwo Lo Wan Road	Islands	A & B	2018-08-02
25	WT-KL-12072018-16	Jul	Kwo Lo Wan Road	Islands	A	2018-08-02
26	WT-RC-09072018-14	Jul	Rambler Channel PCWA	Kwai Tsing	B	2018-08-02
27	WT-RC-09072018-4	Jul	Rambler Channel PCWA	Kwai Tsing	A & B	2018-08-02
28	WT-RC-09072018-12	Jul	Rambler Channel PCWA	Kwai Tsing	B	2018-08-02
29	WT-RC-09072018-11	Jul	Rambler Channel PCWA	Kwai Tsing	A	2018-08-02
30	WT-RC-09072018-19	Jul	Rambler Channel PCWA	Kwai Tsing	A & B	2018-08-02
31	WT-SI-09072018-17	Jul	Stonecutters Island PCWA	Central & Western	A & B	2018-08-02
32	WT-SSS-04072018-2	Jul	Sheung Shui Slaughter House	North	A & B	2018-08-02
33	WT-CFT-10072018-11	Jul	China Ferry Terminal	Yau Tsim Mong	A & B	2018-08-02
1	L10-18-120718-2	Jul		Southern	A	2018-08-10
2	L10-18-120718-3	Jul		Southern	A & B	2018-08-10
3	L10-28-200718-18	Jul		Kwun Tong	B	2018-08-10
4	L10-28-200718-31	Jul		Kwun Tong	A & B	2018-08-10
5	L10-20-100718-7	Jul		North	A	2018-08-10
6	L10-20-100718-22	Jul		North	B	2018-08-10
7	QT-01-040718-1	Jul		Sha Tin	A & B	2018-08-10
8	QT-01-040718-14	Jul		Sha Tin	A & B	2018-08-10
9	QT-01-040718-24	Jul		Sha Tin	A & B	2018-08-10
10	L10-12-190718-29	Jul		Kowloon City	negative	2018-08-10
11	L10-12-190718-56	Jul		Kowloon City	A & B	2018-08-10
12	Wol-55-050718- 1	Jul		Sha Tin	A & B	2018-08-10
13	Wol-55-050718- 9	Jul		Sha Tin	A	2018-08-10
14	Wol-55-050718- 10	Jul		Sha Tin	A	2018-08-10
15	Wol-55-050718- 30	Jul		Sha Tin	A & B	2018-08-10
16	Wol-55-050718- 46	Jul		Sha Tin	negative	2018-08-10
17	Wol-55-050718- 49	Jul		Sha Tin	A & B	2018-08-10
18	Wol-31-110718-20	Jul		Central & Western	B	2018-08-10
19	Wol-55-120718-41	Jul		Sha Tin	negative	2018-08-10
20	QT-24-040718-6	Jul		Eastern	A	2018-08-10
21	QT-24-040718-20	Jul		Eastern	B	2018-08-10
22	QT-24-040718-29	Jul		Eastern	A & B	2018-08-10
23	QT-24-040718-35	Jul		Eastern	A & B	2018-08-10
24	QT-24-040718-43	Jul		Eastern	A & B	2018-08-10
25	QT-24-040718-47	Jul		Eastern	B	2018-08-10
26	QT-24-040718-57	Jul		Eastern	negative	2018-08-10
27	QT-24-040718-58	Jul		Eastern	B	2018-08-10
28	L10-47-200718-30	Jul		Kwai Tsing	B	2018-08-10
29	L10-30-200718-24	Jul		Tsuen Wan	negative	2018-08-10
30	L10-33-190718-6	Jul		Yuen Long	negative	2018-08-10
31	L10-33-190718-7	Jul		Yuen Long	A	2018-08-10
32	L10-33-190718-17	Jul		Yuen Long	A	2018-08-10
33	L10-33-190718-25	Jul		Yuen Long	negative	2018-08-10
34	L10-33-190718-40	Jul		Yuen Long	negative	2018-08-10
35	L10-39-230718-5	Jul		Kwun Tong	A & B	2018-08-10
36	L10-39-230718-29	Jul		Kwun Tong	A	2018-08-10
37	Wol-07-040718-16	Jul		Wan Chai	negative	2018-08-10
38	Wol-53-100718-2	Jul		Central & Western		2018-08-10	Insufficient extracted DNA
39	Wol-04-040718-51	Jul		Sha Tin		2018-08-10	Insufficient extracted DNA
40	Wol-21-100718-55	Jul		North		2018-08-10	Insufficient extracted DNA
41	Wol-40-190718-56	Jul		Kwai Tsing	B	2018-08-10
42	Wol-24-040718-6	Jul		Eastern	B	2018-08-10
43	Wol-24-040718-28	Jul		Eastern	B	2018-08-10
44	Wol-24-040718-58	Jul		Eastern	B	2018-08-10
45	Wol-03-050718-32	Jul		Eastern	B	2018-08-10
46	Wol-03-050718-43	Jul		Eastern	A & B	2018-08-10
47	Wol-16-090718-11	Jul		Wong Tai Sin	A & B	2018-08-10
48	QT-07-040718-10	Jul		Wan Chai	A	2018-08-10
49	QT-07-040718-16	Jul		Wan Chai	A	2018-08-10
50	QT-07-040718-17	Jul		Wan Chai	negative	2018-08-10
51	QT-07-040718-24	Jul		Wan Chai	A & B	2018-08-10
52	QT-07-040718-42	Jul		Wan Chai	A	2018-08-10
53	QT-07-040718-44	Jul		Wan Chai	A	2018-08-10
54	QT-07-040718-50	Jul		Wan Chai	A & B	2018-08-10
55	QT-07-040718-52	Jul		Wan Chai	negative	2018-08-10
56	L10-42-240718-1	Jul		Sham Shui Po	A & B	2018-08-10
57	L10-42-240718-13	Jul		Sham Shui Po	B	2018-08-10
58	QT-04-040718-15	Jul		Sha Tin	A	2018-08-10
59	QT-04-040718-18	Jul		Sha Tin	negative	2018-08-10
60	QT-04-040718-24	Jul		Sha Tin	A	2018-08-10
61	QT-04-040718-47	Jul		Sha Tin	A & B	2018-08-10
62	QT-04-040718-53	Jul		Sha Tin	A & B	2018-08-10
63	Wol-05-130718-10	Jul		Wan Chai		2018-08-10	Insufficient extracted DNA
64	Wol-05-130718-14	Jul		Wan Chai	A & B	2018-08-10
65	Wol-05-130718-33	Jul		Wan Chai	A	2018-08-10
66	Wol-05-130718-34	Jul		Wan Chai	negative	2018-08-10
67	Wol-05-130718-47	Jul		Wan Chai	B	2018-08-10
68	QT-01-040718-43	Jul		Sha Tin	A	2018-08-10
69	QT-01-040718-50	Jul		Sha Tin	A & B	2018-08-10
70	Wol-17-120718-16	Jul		Yuen Long	A	2018-08-10
71	Wol-17-120718-25	Jul		Yuen Long	A & B	2018-08-10
72	Wol-54-120718-35	Jul		Kwai Tsing	negative	2018-08-10
73	QT-03-050718-32	Jul		Eastern	A & B	2018-08-10
74	QT-03-050718-36	Jul		Eastern	A & B	2018-08-10
75	QT-03-050718-43	Jul		Eastern	A & B	2018-08-10
76	QT-03-050718-56	Jul		Eastern	A	2018-08-10
77	QT-03-050718-57	Jul		Eastern	A & B	2018-08-10
1	WT-SBC-05072018-46	Jul	Shenzhen Bay Control Point	North	A & B	2018-08-10
2	WT-SBC-12072018-18	Jul	Shenzhen Bay Control Point	North	negative	2018-08-10
3	WT-NYMT-11072018-17	Jul	New Yau Ma Tei PCWA	Yau Tsim Mong	A	2018-08-10
4	WT-NYMT-11072018-20	Jul	New Yau Ma Tei PCWA	Yau Tsim Mong	A & B	2018-08-10
5	WT-NYMT-18072018-20	Jul	New Yau Ma Tei PCWA	Yau Tsim Mong	A	2018-08-10
6	WT-T-18072018-8	Jul	Chek Lap Kok South Road	Islands	A	2018-08-10
7	WT-LC-19072018-3	Jul	Tradeport	Islands	A & B	2018-08-10
8	WT-X-19072018-5	Jul	Scenic Road	Islands	B	2018-08-10
9	WT-SP-18072018-30	Jul	Chun Wan Road	Islands	negative	2018-08-10
10	WT-SP-19072018-16	Jul	South Perimeter Road	Islands	A & B	2018-08-10
11	WT-SP-19072018-44	Jul	Chun Wan Road	Islands	negative	2018-08-10
12	WT-LOW-10072018-17	Jul	Lo Wu Control Point	North	A & B	2018-08-10
13	WT-HH-12072018-6	Jul	Hung Hom Control Point	Yau Tsim Mong	A & B	2018-08-10
14	WT-HH-12072018-12	Jul	Hung Hom Control Point	Yau Tsim Mong	A	2018-08-10
15	WT-LOW17072018-17	Jul	Lo Wu Control Point	North	A	2018-08-10
16	WT-LOW-17072018-7	Jul	Lo Wu Control Point	North	A	2018-08-10
17	WT-CMW-16072018-2	Jul	China Merchants Wharf	Central & Western	A	2018-08-10
18	WT-RC-16072018-4	Jul	Rambler Channel PCWA	Kwai Tsing	A	2018-08-10
19	WT-RC-16072018-7	Jul	Rambler Channel PCWA	Kwai Tsing	A	2018-08-10
20	WT-RC-16072018-11	Jul	Rambler Channel PCWA	Kwai Tsing	A	2018-08-10
21	WT-RC-16072018-12	Jul	Rambler Channel PCWA	Kwai Tsing	A	2018-08-10
22	WT-RC-16072018-13	Jul	Rambler Channel PCWA	Kwai Tsing	A	2018-08-10
23	WT-STK-11072018-9	Jul	Sha Tau Kok Control Point	North	A	2018-08-10
24	WT-STK-11072018-18	Jul	Sha Tau Kok Control Point	North	A	2018-08-10
25	WT-STK-11072018-19	Jul	Sha Tau Kok Control Point	North	A	2018-08-10
26	WT-STK-11072018-20	Jul	Sha Tau Kok Control Point	North	A	2018-08-10
27	WT-SSS-11072018-3	Jul	Sheung Shui Slaughter House	North	A	2018-08-10
28	WT-CT9-12072018-20	Jul	Container Terminal 9	Kwai Tsing	A & B	2018-08-10
29	WT- SPC-16072018-2	Jul	Stonecutters Island PCWA	Central & Western	A & B	2018-08-10
30	WT- SPC-16072018-16	Jul	Stonecutters Island PCWA	Central & Western	A & B	2018-08-10
31	WT- SSS-18072018-11	Jul	Sheung Shui Slaughter House	North	A & B	2018-08-10
32	WT- CFT-19072018-32	Jul	China Ferry Terminal	Yau Tsim Mong	A & B	2018-08-10
1	Wol-51-060718-20	Jul		Yau Tsim Mong	A	2018-08-17
2	Wol-51-060718-25	Jul		Yau Tsim Mong		2018-08-17	Insufficient extracted DNA
3	Wol:.51-060718-39	Jul		Yau Tsim Mong	A	2018-08-17
4	Wol-51-060718-52	Jul		Yau Tsim Mong	A	2018-08-17
5	QT-51-060718-1 O	Jul		Yau Tsim Mong	A & B	2018-08-17
6	QT-51-060718-25	Jul		Yau Tsim Mong	A & B	2018-08-17
7	QT-51-060718-39	Jul		Yau Tsim Mong	A & B	2018-08-17
8	QT-55-050718-1	Jul		Sha Tin	negative	2018-08-17
9	QT-55-050718-4	Jul		Sha Tin	A & B	2018-08-17
10	QT-55-050718-9	Jul		Sha Tin	A & B	2018-08-17
11	QT-55-050718 13	Jul		Sha Tin	A & B	2018-08-17
12	QT-55-050718-14	Jul		Sha Tin	A	2018-08-17
13	QT-55-050718-15	Jul		Sha Tin	A & B	2018-08-17
14	QT-55-050718-18	Jul		Sha Tin	A & B	2018-08-17
15	QT-55-050718-19	Jul		Sha Tin	A & B	2018-08-17
16	QT-55-050718-20	Jul		Sha Tin	A & B	2018-08-17
17	QT-55050718-24	Jul		Sha Tin	A & B	2018-08-17
18	QT-55-050718-26	Jul		Sha Tin	A	2018-08-17
19	QT-55050718-27	Jul		Sha Tin	A & B	2018-08-17
20	QT-55-050718-41	Jul		Sha Tin	A	2018-08-17
21	QT-55-050718-43	Jul		Sha Tin	negative	2018-08-17
22	QT-55-050718-44	Jul		Sha Tin	A	2018-08-17
23	QT-55-050718-46	Jul		Sha Tin	A	2018-08-17
24	QT-55-050718-47	Jul		Sha Tin	A & B	2018-08-17
25	QT-55-050718-48	Jul		Sha Tin	A & B	2018-08-17
26	QT-55-050718-49	Jul		Sha Tin	A & B	2018-08-17
27	QT-55-050718-50	Jul		Sha Tin	B	2018-08-17
28	QT-55-050718-51	Jul		Sha Tin	A	2018-08-17
29	QT-55-050718-54	Jul		Sha Tin	A	2018-08-17
30	Wol-50-13071831	Jul		Kwai Tsing	A	2018-08-17
31	Wol-29-160718-53	Jul		Kwun Tong	B	2018-08-17
32	Wol-29-160718-54	Jul		Kwun Tong	A & B	2018-08-17
33	Wol-40-120718-2	Jul		Kwai Tsing	A & B	2018-08-17
34	Wol-40-190718-17	Jul		Kwai Tsing	A	2018-08-17
35	QT-52-050718-25	Jul		Wan Chai	A & B	2018-08-17
36	QT-52-050718-45	Jul		Wan Chai	A	2018-08-17
37	Wol-52-050718-25	Jul		Wan Chai	B	2018-08-17
38	QT-18-050718-2	Jul		Southern	A & B	2018-08-17
39	QT-18-050718-43	Jul		Southern	A & B	2018-08-17
40	QT-18-050718-48	Jul		Southern	A & B	2018-08-17
41	Wol-38-170718-11	Jul		Sai Kung	A & B	2018-08-17
42	Wol-09-180718-44	Jul		Yau Tsim Mong	A & B	2018-08-17
43	Wol-09-180718-47	Jul		Yau Tsim Mong	B	2018-08-17
44	QT-22-050718-16	Jul		Southern	A	2018-08-17
45	QT-22-050718-42	Jul		Southern	A & B	2018-08-17
46	Wol-04-110718-48	Jul		Sha Tin	A & B	2018-08-17
47	Wol-04-110718-24	Jul		Sha Tin	A & B	2018-08-17
48	Wol-54-190718-5	Jul		Kwai Tsing	A & B	2018-08-17
49	Wol-54-190718-12	Jul		Kwai Tsing	A & B	2018-08-17
50	Wol-54-190718-16	Jul		Kwai Tsing	A & B	2018-08-17
51	QT-10-100718-35	Jul		Kowloon City	A & B	2018-08-17
52	QT-10-100718-37	Jul		Kowloon City	A	2018-08-17
53	QT-10-100718-39	Jul		Kowloon City	A & B	2018-08-17
54	Wol-10-100718-41	Jul		Kowloon City	A & B	2018-08-17
55	QT-10-100718-43	Jul		Kowloon City	A & B	2018-08-17
56	QT-10-100718-55	Jul		Kowloon City	A	2018-08-17
57	Wol-23-090718-2	Jul		Southern	A & B	2018-08-17
58	Wol-23-090718-45	Jul		Southern	A	2018-08-17
59	Wol-43-170718-11	Jul		Sham Shui Po	negative	2018-08-17
60	Wol-43-170718-31	Jul		Sham Shui Po	A & B	2018-08-17
61	QT-23-090718-2	Jul		Southern	A	2018-08-17
62	QT-23-090718-41	Jul		Southern	A	2018-08-17
63	Wol-23-160718-55	Jul		Southern	A	2018-08-17
64	QT-57 090718-42	Jul		Tuen Mun	A & B	2018-08-17
65	Wol-57-090718-32	Jul		Tuen Mun	A	2018-08-17
66	QT-57-090718-27	Jul		Tuen Mun	B	2018-08-17
67	Wol-57-090718-02	Jul		Tuen Mun	A	2018-08-17
68	QT-57-090718-11	Jul		Tuen Mun	A	2018-08-17
69	QT-57-090718-32	Jul		Tuen Mun	A & B	2018-08-17
70	QT-57-090718-37	Jul		Tuen Mun	A	2018-08-17
71	QT-57-090718-40	Jul		Tuen Mun	B	2018-08-17
72	QT-16-090718-2	Jul		Wong Tai Sin	B	2018-08-17
73	Wol-16-090718-18	Jul		Wong Tai Sin	B	2018-08-17
74	Wol-57-090718-39	Jul		Tuen Mun	negative	2018-08-17
75	Wol-57-090718-06	Jul		Tuen Mun	negative	2018-08-17
76	Wol-57-090718-11	Jul		Tuen Mun	negative	2018-08-17
77	Wol-57-090718-33	Jul		Tuen Mun		2018-08-17	Insufficient extracted DNA
78	Wol-57-090718-37	Jul		Tuen Mun	A & B	2018-08-17
79	QT-57-090718-02	Jul		Tuen Mun	A & B	2018-08-17
80	QT-16-090718-5	Jul		Wong Tai Sin	A & B	2018-08-17
81	QT-16-090718-12	Jul		Wong Tai Sin	A	2018-08-17
82	QT-16-090718-23	Jul		Wong Tai Sin	B	2018-08-17
83	QT-16-090718-49	Jul		Wong Tai Sin	A & B	2018-08-17
84	QT-49-090718-27	Jul		Wong Tai Sin	A	2018-08-17
85	Wol-49-090718-27	Jul		Wong Tai Sin	negative	2018-08-17
86	Wol-35-110718-11	Jul		Yuen Long	negative	2018-08-17
87	Wol-35-110718-21	Jul		Yuen Long	B	2018-08-17
88	Wol-35-180718-26	Jul		Yuen Long	A	2018-08-17
89	Wol-35-180718-31	Jul		Yuen Long	B	2018-08-17
90	QT-21-100718-05	Jul		North	B	2018-08-17
91	QT-21-100718-11	Jul		North	negative	2018-08-17
92	QT-21-100718-24	Jul		North	A	2018-08-17
93	Wol-35-110718-25	Jul		Yuen Long	A	2018-08-17
94	QT-53-100718-3	Jul		Central & Western	A & B	2018-08-17
95	QT-53-100718-5	Jul		Central & Western	A	2018-08-17
96	QT-53-100718-14	Jul		Central & Western	A & B	2018-08-17
97	QT-53-100718-15	Jul		Central & Western	A & B	2018-08-17
98	QT-53-100718-16	Jul		Central & Western	A & B	2018-08-17
99	QT-53-100718 17	Jul		Central & Western	A & B	2018-08-17
100	QT-53-100718-18	Jul		Central & Western	A	2018-08-17
101	QT-53-100718-25	Jul		Central & Western	A & B	2018-08-17
102	QT-53-100718-26	Jul		Central & Western	A	2018-08-17
103	QT-53-100718-30	Jul		Central & Western	A	2018-08-17
104	QT-53-100718-39	Jul		Central & Western	A & B	2018-08-17
105	QT-53-100718-47	Jul		Central & Western	A	2018-08-17
106	QT-31-110718-3	Jul		Central & Western	A & B	2018-08-17
107	QT-31-110718-9	Jul		Central & Western	A & B	2018-08-17
108	QT-31-110718-10	Jul		Central & Western	A & B	2018-08-17
109	QT-31-110718-13	Jul		Central & Western	A & B	2018-08-17
110	QT-31-110718-20	Jul		Central & Western	A & B	2018-08-17
111	QT-31-110718-21	Jul		Central & Western	A & B	2018-08-17
112	QT-31-110718-32	Jul		Central & Western	B	2018-08-17
113	QT-31-110718-53	Jul		Central & Western	A & B	2018-08-17
114	Wol-31-110718-9	Jul		Central & Western	A & B	2018-08-17
115	Wol-31-110718-10	Jul		Central & Western	A & B	2018-08-17
116	Wol-24-110718-23	Jul		Central & Western	A & B	2018-08-17
117	QT-24-110718-28	Jul		Eastern	A & B	2018-08-17
118	QT-24-110718-29	Jul		Eastern	negative	2018-08-17
119	QT-24-110718-35	Jul		Eastern	A	2018-08-17
120	QT-24-110718-58	Jul		Eastern	A & B	2018-08-17
121	Wol-53-100718-5	Jul		Central & Western	A & B	2018-08-17
122	QT-04-110718-48	Jul		Sha Tin	A	2018-08-17
123	QT-04-110718-26.	Jul		Sha Tin	A & B	2018-08-17
124	QT-04-110718-24	Jul		Sha Tin	A & B	2018-08-17
125	QT-04-110718-19	Jul		Sha Tin	B	2018-08-17
126	Wol-04-110718-26	Jul		Sha Tin	B	2018-08-17
127	Wol-40-120718-28	Jul		Kwai Tsing	B	2018-08-17
128	QT-40-120718-28	Jul		Kwai Tsing	B	2018-08-17
129	QT-35-110718-45	Jul		Yuen Long	A & B	2018-08-17
130	QT-35-110718-9	Jul		Yuen Long	A & B	2018-08-17
131	QT-35-110718-56	Jul		Yuen Long	A & B	2018-08-17
132	QT-35-110718-25	Jul		Yuen Long	A	2018-08-17
133	QT-35-110718-21	Jul		Yuen Long	A & B	2018-08-17
134	Wol-03-120718-32	Jul		Eastern	A & B	2018-08-17
135	QT-03-120718-32	Jul		Eastern	B	2018-08-17
136	QT-03-120718-35	Jul		Eastern	A & B	2018-08-17
137	QT-07-110718-7	Jul		Wan Chai	A & B	2018-08-17
138	QT-07-110718-12	Jul		Wan Chai	A & B	2018-08-17
139	QT-07-110718-17	Jul		Wan Chai	A & B	2018-08-17
140	QT-07-110718-20	Jul		Wan Chai	A & B	2018-08-17
141	QT-07-110718-22	Jul		Wan Chai	A & B	2018-08-17
142	QT-07-110718-42	Jul		Wan Chai	A & B	2018-08-17
143	QT-07-110718-44	Jul		Wan Chai	A & B	2018-08-17
144	QT-07-110718-54	Jul		Wan Chai	B	2018-08-17
145	QT-07-110718-55	Jul		Wan Chai	A	2018-08-17
146	QT-52-120718-9	Jul		Wan Chai	A & B	2018-08-17
147	QT-48-110718-19	Jul		Wong Tai Sin	A & B	2018-08-17
148	QT-48-110718-24	Jul		Wong Tai Sin	A & B	2018-08-17
149	QT-48-110718-29	Jul		Wong Tai Sin	negative	2018-08-17
150	QT-48-110718-31	Jul		Wong Tai Sin	A & B	2018-08-17
151	QT-48-110718-33	Jul		Wong Tai Sin	A & B	2018-08-17
152	QT 48-110718-44	Jul		Wong Tai Sin	A	2018-08-17
153	QT-48-110718-61	Jul		Wong Tai Sin	B	2018-08-17
154	Wol-48-110718-33	Jul		Wong Tai Sin	negative	2018-08-17
155	Wol-48-110718-44	Jul		Wong Tai Sin	A & B	2018-08-17
156	Wol-48-110718-61	Jul		Wong Tai Sin	A	2018-08-17
1	QT-55-120718-3	Jul		Sha Tin	B	2018-08-23
2	QT-55-120718-4	Jul		Sha Tin	A	2018-08-23
3	QT-55-120718-6	Jul		Sha Tin	B	2018-08-23
4	QT-55-120718-9	Jul		Sha Tin	B	2018-08-23
5	QT-55-120718-11	Jul		Sha Tin	B	2018-08-23
6	QT-55-120718-13	Jul		Sha Tin	A & B	2018-08-23
7	QT-55-120718-14	Jul		Sha Tin	negative	2018-08-23
8	QT-55-120718-15	Jul		Sha Tin	B	2018-08-23
9	QT-55-120718-18	Jul		Sha Tin	negative	2018-08-23
10	QT-55-120718-31	Jul		Sha Tin	negative	2018-08-23
11	QT-55-120718-39	Jul		Sha Tin	B	2018-08-23
12	QT-55-120718-41	Jul		Sha Tin	negative	2018-08-23
13	QT-55-120718-43	Jul		Sha Tin	B	2018-08-23
14	QT-55-120718-46	Jul		Sha Tin	B	2018-08-23
15	QT-55-120718-47	Jul		Sha Tin	negative	2018-08-23
16	QT-55-120718-48	Jul		Sha Tin	B	2018-08-23
17	Wol-55-120718-6	Jul		Sha Tin		2018-08-23	Insufficient extracted DNA
18	Wol-55-120718-39	Jul		Sha Tin	negative	2018-08-23
19	Wol-54-120718-11	Jul		Kwai Tsing	A	2018-08-23
20	Wol-54-120718-34	Jul		Kwai Tsing	A	2018-08-23
21	QT-54-120718-1	Jul		Kwai Tsing	negative	2018-08-23
22	QT-54-120718-5	Jul		Kwai Tsing	negative	2018-08-23
23	QT-54-120718-10	Jul		Kwai Tsing	negative	2018-08-23
24	QT-54-120718-11	Jul		Kwai Tsing		2018-08-23	Insufficient extracted DNA
25	QT-54-120718-14	Jul		Kwai Tsing	B	2018-08-23
26	QT-54-120718-16	Jul		Kwai Tsing	A & B	2018-08-23
27	QT-54-120718-17	Jul		Kwai Tsing	B	2018-08-23
28	QT-54-120718-19	Jul		Kwai Tsing	negative	2018-08-23
29	QT-54-120718-23	Jul		Kwai Tsing	B	2018-08-23
30	QT-54-120718-31	Jul		Kwai Tsing	A	2018-08-23
31	QT-54-120718-32	Jul		Kwai Tsing	B	2018-08-23
32	QT-54-120718-33	Jul		Kwai Tsing	B	2018-08-23
33	QT-54-120718-34	Jul		Kwai Tsing	A & B	2018-08-23
34	QT-54-120718-35	Jul		Kwai Tsing	A & B	2018-08-23
35	QT-17-120718-9	Jul		Yuen Long	negative	2018-08-23
36	QT-17-120718-16	Jul		Yuen Long	negative	2018-08-23
37	L10-15-030818-50	Aug		Wong Tai Sin	A & B	2018-08-23
38	L10-15-030818-18	Aug		Wong Tai Sin	negative	2018-08-23
39	L10-15-030818-53	Aug		Wong Tai Sin	B	2018-08-23
40	L10-15-030818-25	Aug		Wong Tai Sin	A & B	2018-08-23
41	QT-46-130718-5	Jul		Kwun Tong	A & B	2018-08-23
42	QT-46-130718-22	Jul		Kwun Tong	A & B	2018-08-23
43	QT-46-130718-51	Jul		Kwun Tong	A & B	2018-08-23
44	QT-46-130718-55	Jul		Kwun Tong	A & B	2018-08-23
45	Wol-46-130718-22	Jul		Kwun Tong	A	2018-08-23
46	QT-50-130718-7	Jul		Kwai Tsing	B	2018-08-23
47	QT-50-130718-25	Jul		Kwai Tsing		2018-08-23	Insufficient extracted DNA
48	QT-50-130718-29	Jul		Kwai Tsing	B	2018-08-23
49	QT-50-130718-31	Jul		Kwai Tsing	B	2018-08-23
50	QT-50-130718-33	Jul		Kwai Tsing	A	2018-08-23
51	QT-50-130718-45	Jul		Kwai Tsing	A & B	2018-08-23
52	QT-50-130718-47	Jul		Kwai Tsing	A & B	2018-08-23
53	QT-50-130718-48	Jul		Kwai Tsing	negative	2018-08-23
54	QT-50-130718-49	Jul		Kwai Tsing	A & B	2018-08-23
55	Wol-50-130718-23	Jul		Kwai Tsing	A & B	2018-08-23
56	QT-09-110718-10	Jul		Kwai Tsing	B	2018-08-23
57	QT-09-110718-16	Jul		Yau Tsim Mong	A & B	2018-08-23
58	QT-09-110718-19	Jul		Yau Tsim Mong	A & B	2018-08-23
59	QT-09-110718-38	Jul		Yau Tsim Mong	A & B	2018-08-23
60	QT-09-110718-43	Jul		Yau Tsim Mong	B	2018-08-23
61	QT-09-110718-46	Jul		Yau Tsim Mong	A & B	2018-08-23
62	Wol-09-110718-44	Jul		Yau Tsim Mong	A	2018-08-23
63	L10-18-020818-15	Aug		Southern	B	2018-08-23
64	QT-32-130718-3	Jul		Kowloon City	negative	2018-08-23
65	QT-32-130718-27	Jul		Kowloon City	A	2018-08-23
66	QT-32-130718-28	Jul		Kowloon City	B	2018-08-23
67	QT-32-130718-43	Jul		Kowloon City	B	2018-08-23
68	QT-32-130718-44	Jul		Kowloon City	A	2018-08-23
69	QT-32-130718-47	Jul		Kowloon City	B	2018-08-23
70	QT-32-130718-51	Jul		Kowloon City	B	2018-08-23
71	Wol-09-110718-48	Jul		Yau Tsim Mong	A	2018-08-23
72	Wol-51-130718-21	Jul		Yau Tsim Mong	negative	2018-08-23
73	QT-51-130718-25	Jul		Yau Tsim Mong	B	2018-08-23
74	QT-51-130718-27	Jul		Yau Tsim Mong	negative	2018-08-23
75	QT-51-130718-30	Jul		Yau Tsim Mong	B	2018-08-23
76	QT-51-130718-32	Jul		Yau Tsim Mong	B	2018-08-23
77	QT-51-130718-37	Jul		Yau Tsim Mong	A	2018-08-23
78	Wol-51-130718-37	Jul		Yau Tsim Mong	A & B	2018-08-23
79	QT-51-130718-40	Jul		Yau Tsim Mong	B	2018-08-23
80	Wol-51-130718-25	Jul		Yau Tsim Mong	A & B	2018-08-23
81	QT-51-130718-13	Jul		Yau Tsim Mong	B	2018-08-23
82	QT-56-120718-5	Jul		Tsuen Wan	negative	2018-08-23
83	QT-56-120718-6	Jul		Tsuen Wan	B	2018-08-23
84	Wol-56-120718-6	Jul		Tsuen Wan	B	2018-08-23
85	QT-56-120718-7	Jul		Tsuen Wan	A & B	2018-08-23
86	Wol-56-120718-7	Jul		Tsuen Wan	A	2018-08-23
87	QT-56-120718-10	Jul		Tsuen Wan	B	2018-08-23
88	QT-56-120718-13	Jul		Tsuen Wan	A & B	2018-08-23
89	Wol-56-120718-13	Jul		Tsuen Wan	A & B	2018-08-23
90	QT-56-120718-19	Jul		Tsuen Wan	A & B	2018-08-23
91	QT-56-120718-22	Jul		Tsuen Wan	A & B	2018-08-23
92	QT-56-120718-23	Jul		Tsuen Wan	B	2018-08-23
93	QT-56-120718-26	Jul		Tsuen Wan	B	2018-08-23
94	QT-56-120718-30	Jul		Tsuen Wan	A	2018-08-23
95	QT-56-120718-31	Jul		Tsuen Wan	A	2018-08-23
96	QT-56-120718-36	Jul		Tsuen Wan	negative	2018-08-23
97	QT-56-120718-37	Jul		Tsuen Wan	A	2018-08-23
98	QT-56-120718-41	Jul		Tsuen Wan	B	2018-08-23
99	QT-56-120718-45	Jul		Tsuen Wan	A & B	2018-08-23
100	QT-30-130718-9	Jul		Tsuen Wan	B	2018-08-23
101	QT-30-130718-8	Jul		Tsuen Wan	A & B	2018-08-23
102	QT-30-130718-10	Jul		Tsuen Wan	B	2018-08-23
103	QT-30-130718-21	Jul		Tsuen Wan	A & B	2018-08-23
104	Wol-30-130718-8	Jul		Tsuen Wan	B	2018-08-23
105	Wol-30-130718-18	Jul		Tsuen Wan	A & B	2018-08-23
106	Wol-47-130718-17	Jul		Kwai Tsing	A & B	2018-08-23
107	Wol-47-130718-30	Jul		Kwai Tsing	negative	2018-08-23
108	QT-47-130718-30	Jul		Kwai Tsing	A	2018-08-23
109	QT-47-130718-35	Jul		Kwai Tsing	A & B	2018-08-23
110	QT-47-130718-38	Jul		Kwai Tsing	A	2018-08-23
111	QT-49-160718-43	Jul		Wong Tai Sin	A & B	2018-08-23
112	QT-49-160718-45	Jul		Wong Tai Sin	B	2018-08-23
113	Wol-49-160718-15	Jul		Wong Tai Sin	A & B	2018-08-23
114	Wol-49-160718-29	Jul		Wong Tai Sin	negative	2018-08-23
115	Wol-49-160718-45	Jul		Wong Tai Sin	negative	2018-08-23
116	QT-23-160718-28	Jul		Southern	negative	2018-08-23
117	QT-23-160718-55	Jul		Southern	B	2018-08-23
118	Wol-23-160718-8	Jul		Southern	A & B	2018-08-23
119	Wol-23-160718-41	Jul		Southern	A & B	2018-08-23
120	QT-05-130718-2	Jul		Wan Chai	A	2018-08-23
121	QT-05-130718-8	Jul		Wan Chai	negative	2018-08-23
122	QT-05-130718-14	Jul		Wan Chai	A	2018-08-23
123	QT-05-130718-15	Jul		Wan Chai	A & B	2018-08-23
124	QT-05-130718-17	Jul		Wan Chai	B	2018-08-23
125	QT-05-130718-20	Jul		Wan Chai	A & B	2018-08-23
126	QT-05-130718-30	Jul		Wan Chai	A & B	2018-08-23
127	QT-05-130718-33	Jul		Wan Chai	negative	2018-08-23
128	QT-05-130718-40	Jul		Wan Chai	B	2018-08-23
129	QT-05-130718-48	Jul		Wan Chai	A & B	2018-08-23
130	QT-05-130718-55	Jul		Wan Chai	B	2018-08-23
131	QT-05-130718-56	Jul		Wan Chai	B	2018-08-23
132	Wol-05-130718-55	Jul		Wan Chai	B	2018-08-23
133	Wol-29-160718-54	Jul		Kwun Tong	A	2018-08-23
134	QT-29-160718-54	Jul		Kwun Tong	B	2018-08-23
135	QT-29-160718-29	Jul		Kwun Tong	A & B	2018-08-23
136	QT-37-130718-41	Jul		Kwai Tsing	A & B	2018-08-23
137	L10-13-060818-51	Aug		Tuen Mun	negative	2018-08-23
138	Wol-01-110718-4	Jul		Sha Tin	B	2018-08-23
139	QT-01-110718-49	Jul		Sha Tin	A & B	2018-08-23
140	QT-01-110718-15	Jul		Sha Tin	B	2018-08-23
141	QT-01-110718-38	Jul		Sha Tin	A	2018-08-23
142	Wol-01-110718-37	Jul		Sha Tin	negative	2018-08-23
143	QT-01-110718-22	Jul		Sha Tin	A	2018-08-23
144	QT-01-110718-24	Jul		Sha Tin	A & B	2018-08-23
145	QT-01-110718-16	Jul		Sha Tin	A & B	2018-08-23
146	QT-01-110718-50	Jul		Sha Tin	A & B	2018-08-23
147	QT-01-110718-42	Jul		Sha Tin	negative	2018-08-23
148	QT-26-160718-14	Jul		Kwun Tong	A & B	2018-08-23
149	QT-26-160718-16	Jul		Kwun Tong	A & B	2018-08-23
150	QT-26-160718-22	Jul		Kwun Tong	B	2018-08-23
151	Wol-26-160718-21	Jul		Kwun Tong	A & B	2018-08-23
152	Wol-26-160718-22	Jul		Kwun Tong	B	2018-08-23
153	QT-57-160718-42	Jul		Tuen Mun		2018-08-23	Insufficient extracted DNA
154	QT-57-160718-49	Jul		Tuen Mun	A & B	2018-08-23
155	QT-57-160718-47	Jul		Tuen Mun	A & B	2018-08-23
156	Wol-57-160718-49	Jul		Tuen Mun	A & B	2018-08-23
157	Wol-57-160718-1	Jul		Tuen Mun	B	2018-08-23
158	Wol-57-160718-3	Jul		Tuen Mun	A	2018-08-23
159	QT-57-160718-34	Jul		Tuen Mun	A	2018-08-23
160	QT-48-180718-26	Jul		Wong Tai Sin	A & B	2018-08-23
161	QT-48-180718-35	Jul		Wong Tai Sin	B	2018-08-23
162	Wol-48-180718-61	Jul		Wong Tai Sin	A & B	2018-08-23
1	WT-KL-19072018-10	Jul	Kwo Lo Wan Road	Islands	A	2018-08-23
2	WT-KL-19072018-12	Jul	Kwo Lo Wan Road	Islands	A & B	2018-08-23
3	WT-KL-19072018-14	Jul	Kwo Lo Wan Road	Islands	A & B	2018-08-23
4	WT-KL-19072018-15	Jul	Kwo Lo Wan Road	Islands	B	2018-08-23
5	WT-LOW-10072018-3	Jul	Lo Wu Control Point	North	A	2018-08-23
6	WT-LOW-17072018-18	Jul	Lo Wu Control Point	North	negative	2018-08-23
7	WT-CT8-18072018-16	Jul	Container Terminal 8	Kwai Tsing	A & B	2018-08-23
8	WT-RTT-20072018-7	Jul	River Trade Terminal	Tuen Mun	A	2018-08-23
9	WT-T-25072018-5	Jul	Chun Yue Road	Islands	A & B	2018-08-23
10	WT-T-25072018-12	Jul	Scenic Road	Islands	A	2018-08-23
11	WT-X-26072018-5	Jul	Scenic Road	Islands	A	2018-08-23
12	WT-LC-26072018-7	Jul	Tradeport	Islands	B	2018-08-23
13	WT-CC-24072018-9	Jul	Cathay Pacific City	Islands	B	2018-08-23
14	WT-SP-25072018-32	Jul	Chun Wan Road	Islands	A	2018-08-23
15	WT- STK-18072018-2	Jul	Sha Tau Kok Control Point	North	A	2018-08-23
16	WT-STK-18072018-11	Jul	Sha Tau Kok Control Point	North	A	2018-08-23
17	WT-CT9-19072018-16	Jul	Container Terminal 9	Kwai Tsing	negative	2018-08-23
18	WT-CW-20072018-19	Jul	Chai Wan PCWA	Eastern	negative	2018-08-23
19	WT-KTCT-06072018-29	Jul	Kai Tak Cruise Terminal	Kowloon City	A & B	2018-08-23
20	WT-KTCT-06072018-36	Jul	Kai Tak Cruise Terminal	Kowloon City	negative	2018-08-23
21	WT-KTCT-06072018-37	Jul	Kai Tak Cruise Terminal	Kowloon City	A & B	2018-08-23
22	WT-CT5-17072018-17	Jul	Container Terminal 5	Kwai Tsing	A	2018-08-23
23	WT-LMCC-16072018-12	Jul	Lok Ma Chau Control Point	Yuen Long	A & B	2018-08-23
24	WT-SBC-19072018-46	Jul	Shenzhen Bay Control Point	North	B	2018-08-23
25	WT-KTCT-20072018-30	Jul	Kai Tak Cruise Terminal	Kowloon City	A	2018-08-23
26	WT-KL-26072018-13	Jul	Kwo Lo Wan Road	Islands	A & B	2018-08-23
27	WT-KL-26072018-14	Jul	Kwo Lo Wan Road	Islands	negative	2018-08-23
28	WT-KL-26072018-15	Jul	Kwo Lo Wan Road	Islands	A & B	2018-08-23
29	WT-KL-26072018-17	Jul	Kwo Lo Wan Road	Islands	B	2018-08-23
30	WT-KTCT-13072018-25	Jul	Kai Tak Cruise Terminal	Kowloon City	A & B	2018-08-23
31	WT-LMCC-16072018-9	Jul	Lok Ma Chau Control Point	Yuen Long	A & B	2018-08-23
32	WT-LMCC-16072018-11	Jul	Lok Ma Chau Control Point	Yuen Long	A	2018-08-23
33	WT-SBC-19072018-11	Jul	Shenzhen Bay Control Point	North	negative	2018-08-23
34	WT-SZB-30072018-39	Jul	Shenzhen Bay Control Point	North	A	2018-08-23
35	WT-LOW-03072018-17	Jul	Lo Wu Control Point	North	negative	2018-08-23
36	WT-T-01082018-8	Aug	Chek Lap Kok South Road	Islands	A	2018-08-23
37	WT-T-01082018-12	Aug	Scenic Road	Islands	A & B	2018-08-23
38	WT-LC-02082018-4	Aug	Tradeport	Islands	negative	2018-08-23
39	WT-TPC-02082018-2	Aug	Tuen Mun PCWA	Tuen Mun	B	2018-08-23
40	WT-RC-02082018-14	Aug	Rambler Channel PCWA	Kwai Tsing	A & B	2018-08-23
41	WT-LOW-31072018-16	Jul	Lo Wu Control Point	North	A	2018-08-23
42	WT-LOW-31072018-18	Jul	Lo Wu Control Point	North	A & B	2018-08-23
43	WT-LOW-31072018-19	Jul	Lo Wu Control Point	North	negative	2018-08-23
44	WT-LMC-31072018-9	Jul	Lok Ma Chau Control Point	Yuen Long	A & B	2018-08-23
45	WT-LMC-31072018-12	Jul	Lok Ma Chau Control Point	Yuen Long	B	2018-08-23
1	QT-53-170718-3	Jul		Central & Western	A & B	2018-08-27
2	Wol-53-170718-17	Jul		Central & Western	negative	2018-08-27
3	QT-53-170718 17	Jul		Central & Western	B	2018-08-27
4	QT-53-170718-24	Jul		Central & Western	B	2018-08-27
5	QT-53-170718-34	Jul		Central & Western	negative	2018-08-27
6	Wol-53-170718-47	Jul		Central & Western	B	2018-08-27
7	QT-53-170718-47	Jul		Central & Western	B	2018-08-27
8	Wol-35-180718-9	Jul		Yuen Long	B	2018-08-27
9	Wol-35-180718-27	Jul		Yuen Long	B	2018-08-27
10	QT-35-180718-9	Jul		Yuen Long	B	2018-08-27
11	QT-35-180718-31	Jul		Yuen Long	A & B	2018-08-27
12	QT-35-180718-52	Jul		Yuen Long	B	2018-08-27
13	QT-56-190718-5	Jul		Tsuen Wan	B	2018-08-27
14	QT-56-190718-6	Jul		Tsuen Wan	B	2018-08-27
15	QT-56-190718-10	Jul		Tsuen Wan	B	2018-08-27
16	QT-56-190718-37	Jul		Tsuen Wan	B	2018-08-27
17	QT-56-190718-41	Jul		Tsuen Wan	A & B	2018-08-27
18	QT-56-190718-7	Jul		Tsuen Wan	A & B	2018-08-27
19	QT-56-190718-19	Jul		Tsuen Wan	B	2018-08-27
20	QT-56-190718-24	Jul		Tsuen Wan	A & B	2018-08-27
21	QT-56-190718-13	Jul		Tsuen Wan	A & B	2018-08-27
22	QT-56-190718-26	Jul		Tsuen Wan	A & B	2018-08-27
23	QT-56-190718-48	Jul		Tsuen Wan	A & B	2018-08-27
24	QT-56-190718-1	Jul		Tsuen Wan	B	2018-08-27
25	Wol-56-190718-6	Jul		Tsuen Wan	negative	2018-08-27
26	Wol-56-190718- 7	Jul		Tsuen Wan	B	2018-08-27
27	Wol-56-190718-48	Jul		Tsuen Wan	negative	2018-08-27
28	Wol-56-190718-25	Jul		Tsuen Wan		2018-08-27	Insufficient extracted DNA
29	QT-41-170718-3	Jul		Kwai Tsing	B	2018-08-27
30	QT-41-170718-44	Jul		Kwai Tsing	negative	2018-08-27
31	QT-41-170718-58	Jul		Kwai Tsing	negative	2018-08-27
32	QT-20-170718-6	Jul		North	negative	2018-08-27
33	QT-20-170718-13	Jul		North	negative	2018-08-27
34	QT-20-170718-23	Jul		North	negative	2018-08-27
35	QT-20-170718-26	Jul		North	negative	2018-08-27
36	QT-20-170718-33	Jul		North	B	2018-08-27
37	QT-20-170718-38	Jul		North	A & B	2018-08-27
38	QT-20-170718-40	Jul		North	negative	2018-08-27
39	QT-20-170718-41	Jul		North	B	2018-08-27
40	QT-20-170718-47	Jul		North	negative	2018-08-27
41	QT-20-170718-51	Jul		North	B	2018-08-27
42	QT-20-170718-52	Jul		North	B	2018-08-27
43	QT-20-170718-55	Jul		North	negative	2018-08-27
44	QT-20-17071858	Jul		North	A	2018-08-27
45	QT-25-130718-04	Jul		Tuen Mun	negative	2018-08-27
46	QT-25-130718-12	Jul		Tuen Mun	negative	2018-08-27
47	QT-25-130718-16	Jul		Tuen Mun	negative	2018-08-27
48	QT-25-130718-24	Jul		Tuen Mun	negative	2018-08-27
49	QT-25-130718-34	Jul		Tuen Mun	negative	2018-08-27
50	QT-25-130718-35	Jul		Tuen Mun	negative	2018-08-27
51	QT-25-130718-55	Jul		Tuen Mun	negative	2018-08-27
52	Wol-45-170718-39	Jul		Sai Kung	negative	2018-08-27
53	QT-10-170718-45	Jul		Yau Tsim Mong	B	2018-08-27
54	QT-26-160718-28	Jul		Kwun Tong	A	2018-08-27
55	Wol-26-160718-28	Jul		Kwun Tong	B	2018-08-27
56	QT-16-160718-2	Jul		Wong Tai Sin	negative	2018-08-27
57	QT-16-160718-9	Jul		Wong Tai Sin	A & B	2018-08-27
58	QT-16-160718-11	Jul		Wong Tai Sin	negative	2018-08-27
59	QT-16-160718-19	Jul		Wong Tai Sin	A & B	2018-08-27
60	QT-16-160718-28	Jul		Wong Tai Sin	negative	2018-08-27
61	QT-16-160718-33	Jul		Wong Tai Sin	B	2018-08-27
62	QT-16-160718-49	Jul		Wong Tai Sin	negative	2018-08-27
63	QT-16-160718-61	Jul		Wong Tai Sin	A	2018-08-27
64	QT-38-170718-19	Jul		Sai Kung	A & B	2018-08-27
65	QT-38-170718-39	Jul		Sai Kung	negative	2018-08-27
66	QT-38-170718-47	Jul		Sai Kung	B	2018-08-27
67	QT-38-170718-51	Jul		Sai Kung	negative	2018-08-27
68	QT-38-170718-54	Jul		Sai Kung	A & B	2018-08-27
69	QT-09-180718-10	Jul		Yau Tsim Mong	negative	2018-08-27
70	QT-09-180718-16	Jul		Yau Tsim Mong	negative	2018-08-27
71	QT-09-180718-34	Jul		Yau Tsim Mong	A	2018-08-27
72	QT-09-180718-38	Jul		Yau Tsim Mong	negative	2018-08-27
73	QT-09-180718-40	Jul		Yau Tsim Mong	negative	2018-08-27
74	QT-09-180718-41	Jul		Yau Tsim Mong	A & B	2018-08-27
75	QT-09-180718-45	Jul		Yau Tsim Mong	A	2018-08-27
76	QT-09-180718-46	Jul		Yau Tsim Mong	A & B	2018-08-27
77	QT-09-180718-47	Jul		Yau Tsim Mong	negative	2018-08-27
78	Wol-40-190718-17	Jul		Kwai Tsing	B	2018-08-27
79	Wol-40-190718-37	Jul		Kwai Tsing	B	2018-08-27
80	Wol-16-160718-23	Jul		Wong Tai Sin	negative	2018-08-27
81	L10-03-020818-18	Aug		Eastern	negative	2018-08-27
82	L10-02-0908.18-1	Aug		Sha Tin	negative	2018-08-27
83	L10-02-090818-18	Aug		Sha Tin	negative	2018-08-27
84	L10-02-090818-57	Aug		Sha Tin	B	2018-08-27
85	L10-14-060818-62	Aug		Tuen Mun	B	2018-08-27
86	L10-14-060818-63	Aug		Tuen Mun	A	2018-08-27
87	L10-55-090818-18	Aug		Sha Tin	negative	2018-08-27
88	L1055-090818-36	Aug		Sha Tin	A	2018-08-27
89	L10-55-090818-46	Aug		Sha Tin	negative	2018-08-27
90	L10-55-090818-50	Aug		Sha Tin	A	2018-08-27
91	QT-40-190718-16	Jul		Kwai Tsing	A & B	2018-08-27
92	QT-40-190718-17	Jul		Kwai Tsing	A	2018-08-27
93	QT-40-19071823	Jul		Kwai Tsing	B	2018-08-27
94	QT-40-190718-26	Jul		Kwai Tsing	negative	2018-08-27
95	QT-40-190718-32	Jul		Kwai Tsing	B	2018-08-27
96	QT-40-190718-34	Jul		Kwai Tsing	A & B	2018-08-27
97	QT-40-190718-37	Jul		Kwai Tsing	B	2018-08-27
98	QT-40-190718-45	Jul		Kwai Tsing	negative	2018-08-27
99	QT-40-190718-48	Jul		Kwai Tsing	A & B	2018-08-27
100	QT-40-190718-56	Jul		Kwai Tsing	A & B	2018-08-27
101	QT-43-170718-11	Jul		Sham Shui Po	A & B	2018-08-27
102	QT-43-170718-20	Jul		Sham Shui Po	A	2018-08-27
103	QT-43-170718-55	Jul		Sham Shui Po	A & B	2018-08-27
104	Wol-31-180718-10	Jul		Central & Western	B	2018-08-27
105	L10-20-070818-4	Aug		North	B	2018-08-27
106	L10-20-070818-10	Aug		North	B	2018-08-27
107	L10-20-070818-16	Aug		North	A	2018-08-27
108	L10-20-070818-48	Aug		North	A	2018-08-27
109	L10-19-070818-52	Aug		North	A & B	2018-08-27
110	L10-19-070818-55	Aug		North	A	2018-08-27
111	L10-25-100818-2	Aug		Tuen Mun	A	2018-08-27
112	L10-25-100818-37	Aug		Tuen Mun	A	2018-08-27
113	L10-25-100818-52	Aug		Tuen Mun	A	2018-08-27
114	Wol-19-170718-13	Jul		Tai Po	negative	2018-08-27
115	QT-19-170718-1	Jul		Tai Po	B	2018-08-27
116	QT-19-170718-8	Jul		Tai Po	A	2018-08-27
117	QT-19-170718-16	Jul		Tai Po	B	2018-08-27
118	QT-19-170718-19	Jul		Tai Po	A & B	2018-08-27
119	Wol-19-170718-21	Jul		Tai Po	A	2018-08-27
120	QT-19-170718-29	Jul		Tai Po	A	2018-08-27
1	WT-YFD-02082018-20	Aug	Yuen Fat Depot	Sham Shui Po	A	2018-08-27
2	WT-SP-02082018-8	Aug	South Perimeter Road	Islands	negative	2018-08-27
3	WT-EXP-03082018-6	Aug	Asia World Expo	Islands	B	2018-08-27
4	WT-EXP-03082018-13	Aug	Asia World Expo	Islands	negative	2018-08-27
5	WT- CAD-02082018-1	Aug	Civil Aviation Department	Islands	B	2018-08-27
6	WT-DG-02082018-1	Aug	Dragonair Tower	Islands	B	2018-08-27
7	WT-KL-02082018-10	Aug	Kwo Lo Wan Road	Islands	B	2018-08-27
8	WT-KL-02082018-14	Aug	Kwo Lo Wan Road	Islands	A	2018-08-27
9	WT-KL-02082018-15	Aug	Kwo Lo Wan Road	Islands	B	2018-08-27
10	WT-KL-02082018-16	Aug	Kwo Lo Wan Road	Islands	B	2018-08-27
1	Wol-46-200718-25	Jul		Kwun Tong	A & B	2018-08-30
2	Wol-46-200718-35	Jul		Kwun Tong	A & B	2018-08-30
3	QT-46-200718-16	Jul		Kwun Tong	A & B	2018-08-30
4	QT-46-200718-21	Jul		Kwun Tong	B	2018-08-30
5	QT-46-200718-25	Jul		Kwun Tong	A	2018-08-30
6	QT-46-200718-55	Jul		Kwun Tong	A & B	2018-08-30
7	QT-54-190718-1	Jul		Kwai Tsing	A	2018-08-30
8	QT-54-190718-4	Jul		Kwai Tsing	A & B	2018-08-30
9	QT-54-190718-5	Jul		Kwai Tsing	B	2018-08-30
10	QT-54-190718-10	Jul		Kwai Tsing	B	2018-08-30
11	QT-54-190718-15	Jul		Kwai Tsing	A	2018-08-30
12	QT-54-190718-16	Jul		Kwai Tsing	A & B	2018-08-30
13	QT-54-190718-17	Jul		Kwai Tsing	A & B	2018-08-30
14	QT-54-190718-20	Jul		Kwai Tsing	B	2018-08-30
15	QT-54-190718-21	Jul		Kwai Tsing	A & B	2018-08-30
16	QT-54-190718-26	Jul		Kwai Tsing	B	2018-08-30
17	QT-54-190718-31	Jul		Kwai Tsing	A	2018-08-30
18	QT-54-190718-32	Jul		Kwai Tsing	A & B	2018-08-30
19	QT-54-190718-33	Jul		Kwai Tsing	A & B	2018-08-30
20	QT-54-190718-34	Jul		Kwai Tsing	B	2018-08-30
21	QT-54-190718-35	Jul		Kwai Tsing	A & B	2018-08-30
22	QT-54-190718-36	Jul		Kwai Tsing	A	2018-08-30
23	QT-17-190718-2	Jul		North	A & B	2018-08-30
24	QT-17-190718-4	Jul		North	A & B	2018-08-30
25	QT-17-190718-5	Jul		North	A & B	2018-08-30
26	QT-17-190718-8	Jul		North	A	2018-08-30
27	QT-17-190718-11	Jul		North	A	2018-08-30
28	QT-17-190718-21	Jul		North	A	2018-08-30
29	Wol-17-190718-2	Jul		North	A	2018-08-30
30	Wol-17-190718-8	Jul		North	B	2018-08-30
31	Wol-17-190718-13	Jul		North	B	2018-08-30
32	Wol-17-190718-19	Jul		North	A	2018-08-30
33	QT-50-200718-6	Jul		Kwai Tsing	negative	2018-08-30
34	QT-50-200718-7	Jul		Kwai Tsing	A	2018-08-30
35	QT-50-200718-8	Jul		Kwai Tsing	A & B	2018-08-30
36	QT-50-200718-10	Jul		Kwai Tsing		2018-08-30	Insufficient extracted DNA
37	QT-50-200718-14	Jul		Kwai Tsing	A & B	2018-08-30
38	QT-50-200718-20	Jul		Kwai Tsing	negative	2018-08-30
39	QT-50-200718-28	Jul		Kwai Tsing	A & B	2018-08-30
40	QT-50-200718-29	Jul		Kwai Tsing	A & B	2018-08-30
41	QT-50-200718-33	Jul		Kwai Tsing	A & B	2018-08-30
42	QT-50-200718-42	Jul		Kwai Tsing	A	2018-08-30
43	QT-50-200718-47	Jul		Kwai Tsing	A	2018-08-30
44	QT-50-200718-51	Jul		Kwai Tsing	A & B	2018-08-30
45	Wol-50-200718-27	Jul		Kwai Tsing	A	2018-08-30
46	Wol-50-200718-42	Jul		Kwai Tsing	A & B	2018-08-30
47	Wol-50-200718-47	Jul		Kwai Tsing		2018-08-30	Insufficient extracted DNA
48	QT-28-130718-25	Jul		Kwun Tong	A & B	2018-08-30
49	QT-28-130718-42	Jul		Kwun Tong	A & B	2018-08-30
50	Wol-54-190718-5	Jul		Kwai Tsing	B	2018-08-30
51	Wol-26-230718-14	Jul		Kwun Tong	B	2018-08-30
52	L10-35-100818-31	Jul		Yuen Long	negative	2018-08-30
53	QT-32-200718-2	Jul		Kowloon City	B	2018-08-30
54	QT-32-200718-4	Jul		Kowloon City	B	2018-08-30
55	QT-32-200718-27	Jul		Kowloon City	B	2018-08-30
56	QT-32-200718-28	Jul		Kowloon City	negative	2018-08-30
57	QT-32-200718-39	Jul		Kowloon City	B	2018-08-30
58	QT-32-200718-43	Jul		Kowloon City	B	2018-08-30
59	QT-32-200718-44	Jul		Kowloon City	A & B	2018-08-30
60	QT-32-200718-45	Jul		Kowloon City	B	2018-08-30
61	QT-32-200718-47	Jul		Kowloon City	A & B	2018-08-30
62	QT-32-200718-51	Jul		Kowloon City	A & B	2018-08-30
63	QT-32-200718-52	Jul		Kowloon City	B	2018-08-30
64	QT-32-200718-53	Jul		Kowloon City	A & B	2018-08-30
65	QT-26-230718-14	Jul		Kwun Tong	A & B	2018-08-30
66	QT-26-230718-28	Jul		Kwun Tong	A	2018-08-30
67	QT-37-200718-38	Jul		Kwai Tsing	A & B	2018-08-30
68	QT-37-200718-41	Jul		Kwai Tsing	A & B	2018-08-30
69	QT-37-200718-47	Jul		Kwai Tsing	B	2018-08-30
70	QT-37-200718-50	Jul		Kwai Tsing	B	2018-08-30
71	QT-37-200718 -60	Jul		Tai Po	negative	2018-08-30
72	L10-19-140818-6	Aug		Tai Po	negative	2018-08-30
73	L10-19-140818-27	Aug		Tai Po	A & B	2018-08-30
74	QT-19-170718-39	Jul		Tai Po	negative	2018-08-30
75	QT-19-170718-47	Jul		Tai Po	negative	2018-08-30
76	QT-19-170718-55	Jul		Yuen Long	negative	2018-08-30
77	QT-33-120718-6	Jul		Yuen Long	B	2018-08-30
78	QT-33-120718-7	Jul		Yuen Long	B	2018-08-30
79	QT-33-120718-9	Jul		Yuen Long	negative	2018-08-30
80	QT-33-120718-10	Jul		Yuen Long	B	2018-08-30
81	QT-33-120718-40	Jul		Yuen Long	negative	2018-08-30
82	QT-33-120718-41	Jul		Yuen Long	negative	2018-08-30
83	QT-33-120718-44	Jul		Yuen Long	B	2018-08-30
84	QT-33-120718-46	Jul		Yuen Long	B	2018-08-30
85	QT-33-120718-47	Jul		Yuen Long	negative	2018-08-30
86	QT-33-120718-52	Jul		Yuen Long	negative	2018-08-30
87	QT-29-230718-22	Jul		Tsuen Wan	negative	2018-08-30
88	QT-29-230718-26	Jul		Tsuen Wan	negative	2018-08-30
89	QT-29-230718-27	Jul		Tsuen Wan	B	2018-08-30
90	QT-29-230718-44	Jul		Tsuen Wan	B	2018-08-30
91	QT-29-230718-49	Jul		Tsuen Wan	B	2018-08-30
92	QT-29-230718-54	Jul		Tsuen Wan	negative	2018-08-30
93	QT-45-240718-23	Jul		Sai Kung	B	2018-08-30
94	QT-45-240718-57	Jul		Sai Kung	A	2018-08-30
95	L10-57-130818-42	Aug		Tuen Mun	negative	2018-08-30
96	L10-21-140818-13	Aug		North	A	2018-08-30
97	L10-21-140818-37	Aug		North		2018-08-30	Insufficient extracted DNA
98	L10-21-140818-40	Aug		North	B	2018-08-30
99	Wol-04-010818-39	Aug		Sha Tin		2018-08-30	Insufficient extracted DNA
100	L10-04-080818-47	Aug		Sha Tin	negative	2018-08-30
	Total number of samples tested on August 2018				765
1	Wol-04-010818-24	Aug		Sha Tin	A & B	2018-09-04
2	L10-04-010818-39	Aug		Sha Tin		2018-09-04	Insufficient extracted DNA
3	L10-04-010818-47	Aug		Sha Tin	B	2018-09-04
4	Wol-04-010818-55	Aug		Sha Tin	B	2018-09-04
5	L10-35-170818-48	Aug		Yuen Long	A	2018-09-04
6	L10-33-200818-19	Aug		Yuen Long	A & B	2018-09-04
7	L10-33-200818-22	Aug		Yuen Long	negative	2018-09-04
8	L10-33-200818-41	Aug		Yuen Long	negative	2018-09-04
9	L10-33-200818-61	Aug		Yuen Long	B	2018-09-04
1	WT-LOW-07082018-17	Aug	Lo Wu Control Point	North	B	2018-09-04
2	WT-LOW-07082018-20	Aug	Lo Wu Control Point	North	B	2018-09-04
3	WT-SZB-06082018-20	Aug	Shenzhen Bay Control Point	North	A	2018-09-04
4	WT-SZB-06082018-18	Aug	Shenzhen Bay Control Point	North	A & B	2018-09-04
5	WT-SZB-06082018-46	Aug	Shenzhen Bay Control Point	North	A & B	2018-09-04
6	WT-RC-020820108-13	Aug	Rambler Channel PCWA	Kwai Tsing	A & B	2018-09-04
7	WT-RC-02082018-12	Aug	Rambler Channel PCWA	Kwai Tsing		2018-09-04	Insufficient extracted DNA
8	WT-RC-09082018-8	Aug	Rambler Channel PCWA	Kwai Tsing	B	2018-09-04
9	WT-EXP-10082018-13	Aug	Asia World Expo	Islands	A & B	2018-09-04
10	WT-NPC-02082018-3	Aug	New Yau Ma Tei PCWA	Yau Tsim Mong	B	2018-09-04
11	WT-YFD-02082018-20	Aug	Yuen Fat Depot	Sham Shui Po	A & B	2018-09-04
12	WT-SSS-02082018-1	Aug	Sheung Shui Slaughter House	North	negative	2018-09-04
13	WT-SSS-02082018-4	Aug	Sheung Shui Slaughter House	North	B	2018-09-04
14	WT-SSS-02082018-6	Aug	Sheung Shui Slaughter House	North	negative	2018-09-04
15	WT-SSS-02082018-10	Aug	Sheung Shui Slaughter House	North		2018-09-04	Insufficient extracted DNA
16	WT-SSS-02082018-19	Aug	Sheung Shui Slaughter House	North	A & B	2018-09-04
17	WT- CAD-09082018-1	Aug	Civil Aviation Department	Islands	A & B	2018-09-04
18	WT-STK-30072018-03	Jul	Sha Tau Kok Control Point	North	A & B	2018-09-04
19	WT-STK-30072018-19	Jul	Sha Tau Kok Control Point	North	B	2018-09-04
20	WT-MKT-31072018-08	Jul	Man Kam To Control Point	North	A & B	2018-09-04
21	WT-MKT-07082018-18	Aug	Man Kam To Control Point	North	A & B	2018-09-04
22	WT-CMW-03082018-16	Aug	China Merchants Wharf	Central & Western	A & B	2018-09-04
23	WT-T-15082018-10	Aug	Chek Lap Kok South Road	Islands	B	2018-09-04
24	WT-X-16082018-5	Aug	Scenic Road	Islands	B	2018-09-04
25	WT-X-16082018-7	Aug	Scenic Road	Islands	A & B	2018-09-04
26	WT-RTT-03082018-9	Aug	River Trade Terminal	Tuen Mun	A	2018-09-04
27	WT-RTT-03082018-10	Aug	River Trade Terminal	Tuen Mun	A	2018-09-04
28	WT-SI-02082018-7	Aug	Stonecutters Island PCWA	Central & Western	A & B	2018-09-04
29	WT-SI-09082018-10	Aug	Stonecutters Island PCWA	Central & Western	A & B	2018-09-04
1	L10-35-170818-39	Aug		Yuen Long	negative	2018-09-11
2	L10-44-160818-12	Aug		Islands	negative	2018-09-11
3	L10-44-230818-20	Aug		Islands	negative	2018-09-11
4	L10-29-160818-8	Aug		Tsuen Wan	A & B	2018-09-11
5	L10-29-160818-27	Aug		Tsuen Wan	negative	2018-09-11
6	L10-29-160818-38	Aug		Tsuen Wan	A & B	2018-09-11
7	L10-29-160818-53	Aug		Tsuen Wan	A & B	2018-09-11
8	L10-29-230818-37	Aug		Tsuen Wan	negative	2018-09-11
9	QT-01-010818-11	Aug		Sha Tin	B	2018-09-11
10	QT-01-010818-27	Aug		Sha Tin	B	2018-09-11
11	QT-010818-38	Aug		Sha Tin	A & B	2018-09-11
12	QT-01-010818-49	Aug		Sha Tin	A	2018-09-11
13	QT-01-010818-50	Aug		Sha Tin	B	2018-09-11
14	QT-01-010818-52	Aug		Sha Tin	A & B	2018-09-11
15	Wol-01-010818-3	Aug		Sha Tin	A	2018-09-11
16	L10-34-220818-53	Aug		Tsuen Wan	B	2018-09-11
1	WT-CT9-01082018-19	Aug	Container Terminal 9	Kwai Tsing	negative	2018-09-11
2	WT-CT9-01082018-20	Aug	Container Terminal 9	Kwai Tsing	negative	2018-09-11
3	WT-RC-16082018-8	Aug	Rambler Channel PCWA	Kwai Tsing	B	2018-09-11
4	WT-RC-16082018-13	Aug	Rambler Channel PCWA	Kwai Tsing	negative	2018-09-11
5	WT-SI-16082018-2	Aug	Stonecutters Island PCWA	Central & Western	negative	2018-09-11
6	WT-SZB-13082018-18	Aug	Shenzhen Bay Control Point	North	A & B	2018-09-11
7	WT-SZB-13082018-42	Aug	Shenzhen Bay Control Point	North	B	2018-09-11
8	WT-SZB-13082018-47	Aug	Shenzhen Bay Control Point	North	A & B	2018-09-11
9	WT-CT5-15082018-17	Aug	Container Terminal 5	Kwai Tsing	A & B	2018-09-11
10	WT-T-22082018-3	Aug	Chun Yue Road	Islands	A	2018-09-11
11	WT-T-22082018-11	Aug	Chek Lap Kok South Road	Islands	negative	2018-09-11
12	WT-T-22082018-12	Aug	Scenic Road	Islands	negative	2018-09-11
13	WT-CRE-23082018-2	Aug	South Commercial Carpark	Islands	A	2018-09-11
14	ZQT-F-23082018-1	Aug	Fire Station	Islands	negative	2018-09-11
15	WT-F-23082018-2	Aug	Fire Station	Islands	negative	2018-09-11
16	WT-SP-22082018-36	Aug	Super Terminal 1	Islands	B	2018-09-11
17	WT-SP-23082018-14	Aug	South Perimeter Road	Islands	A	2018-09-11
18	WT-SP-23082018-19	Aug	South Perimeter Road	Islands	negative	2018-09-11
19	WT-EXP-24082018-5	Aug	Asia World Expo	Islands	A & B	2018-09-11
20	WT-EXP-24082018-13	Aug	Asia World Expo	Islands	A & B	2018-09-11
21	WT-STK-13082018-03	Aug	Sha Tau Kok Control Point	North	A & B	2018-09-11
22	WT-STK-13082018-19	Aug	Sha Tau Kok Control Point	North	B	2018-09-11
23	WT-MKT-14082018-09	Aug	Man Kam To Control Point	North		2018-09-11	Insufficient extracted DNA
24	WT-CMW-17082018-02	Aug	China Merchants Wharf	Central & Western	A & B	2018-09-11
1	QT-01-080818-38	Aug		Sha Tin		2018-09-18	Insufficient extracted DNA
2	QT-01-080818-42	Aug		Sha Tin	B	2018-09-18
3	Wol-56-130818-7	Aug		Tsuen Wan	B	2018-09-18
4	Wol-56-130818-25	Aug		Tsuen Wan	B	2018-09-18
5	Wol-56-130818-41	Aug		Tsuen Wan	B	2018-09-18
6	Wol-56-200818-5	Aug		Tsuen Wan	negative	2018-09-18
7	Wol-56-200818-41	Aug		Tsuen Wan		2018-09-18	Insufficient extracted DNA
1	WT-TPC-23082018-2	Aug	Tuen Mun PCWA	Tuen Mun	B	2018-09-18
2	WT-TPC-23082018-18	Aug	Tuen Mun PCWA	Tuen Mun		2018-09-18	Insufficient extracted DNA
3	WT-RC-23082018-1	Aug	Rambler Channel PCWA	Kwai Tsing	A & B	2018-09-18
4	WT-RC-23082018-7	Aug	Rambler Channel PCWA	Kwai Tsing	B	2018-09-18
5	WT-RC-23082018-8	Aug	Rambler Channel PCWA	Kwai Tsing	A & B	2018-09-18
6	WT-RC-23082018-12	Aug	Rambler Channel PCWA	Kwai Tsing	A	2018-09-18
7	WT-SI-23082018-6	Aug	Stonecutters Island PCWA	Central & Western	A & B	2018-09-18
8	WT-CT5-22082018-18	Aug	Container Terminal 5	Kwai Tsing		2018-09-18	Insufficient extracted DNA
9	WT-CAD-23082018-1	Aug	Civil Aviation Department	Islands	A & B	2018-09-18
10	WT-DG-23082018-1	Aug	Dragonair Tower	Islands	A	2018-09-18
11	ZQT-KL-23082018-10	Aug	Kwo Lo Wan Road	Islands	A	2018-09-18
12	WT-KL-23082018-17	Aug	Kwo Lo Wan Road	Islands		2018-09-18	Insufficient extracted DNA
13	WT-HHCP-13082018-4	Aug	Hung Hom Control Point	Yau Tsim Mong	A	2018-09-18
14	WT-SSS-16082018-10	Aug	Sheung Shui Slaughter House	North	B	2018-09-18
15	WT-LMC-21082018-9	Aug	Lok Ma Chau Control Point	Yuen Long	negative	2018-09-18
16	WT-SSS-23082018-10	Aug	Sheung Shui Slaughter House	North		2018-09-18	Insufficient extracted DNA
17	WT-SSS-23082018-20	Aug	Sheung Shui Slaughter House	North	A	2018-09-18
1	Wol-30-140818-2	Aug		Tsuen Wan		2018-09-26	Insufficient extracted DNA
2	QT-30-140818-2	Aug		Tsuen Wan	A & B	2018-09-26
3	QT-30-140818-10	Aug		Tsuen Wan	B	2018-09-26
4	QT-56-130818-11	Aug		Tsuen Wan	A & B	2018-09-26
5	QT-56-130818-14	Aug		Tsuen Wan	A & B	2018-09-26
6	QT-56-130818-36	Aug		Tsuen Wan	A & B	2018-09-26
7	QT-56-130818-40	Aug		Tsuen Wan	A	2018-09-26
8	QT-56-130818-41	Aug		Tsuen Wan	B	2018-09-26
9	Wol-56-130818-40	Aug		Tsuen Wan	A & B	2018-09-26
10	L10-19-060918-8	Sept		Tai Po	A	2018-09-26
11	L10-19-060918-39	Sept		Tai Po	A	2018-09-26
12	Wol-45-150818-35	Aug		Sai Kung	A	2018-09-26
13	QT-45-150810-35	Aug		Sai Kung	A & B	2018-09-26
14	L10-21-060918-6	Sept		North	A	2018-09-26
15	L10-21-060918-42	Sept		North	A	2018-09-26
16	L10-21-060918-44	Sept		North	A	2018-09-26
1	WT-RC-23082018-9	Aug	Rambler Channel PCWA	Kwai Tsing		2018-09-26	Insufficient extracted DNA
2	WT-RC-23082018-13	Aug	Rambler Channel PCWA	Kwai Tsing	B	2018-09-26
3	WT-RC-23082018-14	Aug	Rambler Channel PCWA	Kwai Tsing		2018-09-26	Insufficient extracted DNA
4	WT-RTT-24082018-1	Aug	River Trade Terminal	Tuen Mun	B	2018-09-26
5	WT-RTT-24082018-10	Aug	River Trade Terminal	Tuen Mun	B	2018-09-26
6	WT-CT5-29082018-17	Aug	Container Terminal 5	Kwai Tsing	A	2018-09-26
7	WT-YFD-230818-17	Aug	Yuen Fat Depot	Sham Shui Po		2018-09-26	Insufficient extracted DNA
8	WT-YFD-230818-19	Aug	Yuen Fat Depot	Sham Shui Po		2018-09-26	Insufficient extracted DNA
9	WT-T-29082018-12	Aug	Scenic Road	Islands	B	2018-09-26
10	WT-X-30082018-1	Aug	Chek Lap Kok South Road	Islands	A & B	2018-09-26
11	WT-X-30082018-7	Aug	Scenic Road	Islands	A & B	2018-09-26
12	WT-F-30082018-1	Aug	Fire Station	Islands	B	2018-09-26
13	WT-HHCP-27082018-19	Aug	Hung Hom Control Point	Yau Tsim Mong	A	2018-09-26
14	WT-LMC-28082018-7	Aug	Lok Ma Chau Control Point	Yuen Long	B	2018-09-26
15	WT-LMC-28082018-8	Aug	Lok Ma Chau Control Point	Yuen Long	B	2018-09-26
16	WT-DG-30082018-7	Aug	Dragonair Tower	Islands	A & B	2018-09-26
17	WT-T-05092018-10	Sept	Chek Lap Kok South Road	Islands	A & B	2018-09-26
18	WT-X-06092018-5	Sept	Scenic Road	Islands	B	2018-09-26
19	WT-STK-27082018-10	Aug	Sha Tau Kok Control Point	North	A & B	2018-09-26
20	WT-CT8-29082018-14	Aug	Container Terminal 8	Kwai Tsing	A & B	2018-09-26
	Total number of samples tested on September 2018				123
1	QT-17-200818-8	Aug		Yuen Long	B	2018-10-02
2	QT-17-200818-19	Aug		Yuen Long	B	2018-10-02
3	Wol-56-200818-39	Aug		Tsuen Wan	B	2018-10-02
4	Wol-56-200818-42	Aug		Tsuen Wan	A & B	2018-10-02
5	QT-56-200818-1	Aug		Tsuen Wan	B	2018-10-02
6	QT-56-200818-5	Aug		Tsuen Wan	A & B	2018-10-02
7	QT-56-200818-6	Aug		Tsuen Wan	A & B	2018-10-02
8	QT-56-200818-38	Aug		Tsuen Wan	A	2018-10-02
9	QT-56-200818-39	Aug		Tsuen Wan	B	2018-10-02
10	QT-56-200818-42	Aug		Tsuen Wan	A & B	2018-10-02
11	QT-56-200818-48	Aug		Tsuen Wan	negative	2018-10-02
12	L10-33-120918-9	Sept		Yuen Long	negative	2018-10-02
13	L10-33-120918-40	Sept		Yuen Long	negative	2018-10-02
14	L10-33-120918-41	Sept		Yuen Long	negative	2018-10-02
15	L10-33-120918-52	Sept		Yuen Long	negative	2018-10-02
16	L10-01-030918-2	Sept		Sha Tin	A	2018-10-02
17	L10-01-030918-50	Sept		Sha Tin	A & B	2018-10-02
18	L10-01-030918-51	Sept		Sha Tin	B	2018-10-02
19	L10-25-040918-2	Sept		Tuen Mun	A	2018-10-02
20	L10-25-040918-21	Sept		Tuen Mun	A & B	2018-10-02
21	L10-25-040918-23	Sept		Tuen Mun	A & B	2018-10-02
22	QT-30-210818-6	Aug		Tsuen Wan	negative	2018-10-02
23	QT-30-210818-3	Aug		Tsuen Wan	negative	2018-10-02
24	L10-19-130918-13	Sept		Tai Po	negative	2018-10-02
25	L10-19-130918-26	Sept		Tai Po	A	2018-10-02
26	L10-25-110918-21	Sept		Tuen Mun	A & B	2018-10-02
27	L10-01-100918-28	Sept		Sha Tin	A & B	2018-10-02
28	L10-18-040918-52	Sept		Sha Tin	A & B	2018-10-02
29	QT-45-220818-5	Aug		Sai Kung	B	2018-10-02
30	QT-45-220818-24	Aug		Sai Kung	A	2018-10-02
31	QT-45-220818-43	Aug		Sai Kung	B	2018-10-02
32	Wol-45-220818-5	Aug		Sai Kung	A & B	2018-10-02
33	Wol-45-220818-43	Aug		Sai Kung	A & B	2018-10-02
34	Wol-45-220818-61	Aug		Sai Kung	A & B	2018-10-02
35	L10-34-140918-53	Sept		Tsuen Wan	negative	2018-10-02
1	WT-RC-30082018-3	Aug	Rambler Channel PCWA	Kwai Tsing	A	2018-10-02
2	WT-RC-30082018-18	Aug	Rambler Channel PCWA	Kwai Tsing	B	2018-10-02
3	WT-RC-30082018-13	Aug	Rambler Channel PCWA	Kwai Tsing	A	2018-10-02
4	WT-RC-06092018-14	Sept	Rambler Channel PCWA	Kwai Tsing	negative	2018-10-02
5	WT-TPC-30082018-14	Aug	Tuen Mun PCWA	Tuen Mun	A	2018-10-02
6	WT-RTT-31082018-2	Aug	River Trade Terminal	Tuen Mun	B	2018-10-02
7	WT-SZB-03092018-20	Sept	Shenzhen Bay Control Point	North	negative	2018-10-02
8	WT-SZB-03092018-47	Sept	Shenzhen Bay Control Point	North	A	2018-10-02
9	WT-LOW-04092018-2	Sept	Lo Wu Control Point	North	B	2018-10-02
10	WT-LOW-04092018-20	Sept	Lo Wu Control Point	North	A	2018-10-02
11	WT-RC-06092018-6	Sept	Rambler Channel PCWA	Kwai Tsing	negative	2018-10-02
12	WT-RC-06092018-20	Sept	Rambler Channel PCWA	Kwai Tsing	B	2018-10-02
13	WT-SI-06092018-11	Sept	Stonecutters Island PCWA	Central & Western	A & B	2018-10-02
14	WT-SI-06092018-17	Sept	Stonecutters Island PCWA	Central & Western	negative	2018-10-02
15	WT-RTT-07092018-2	Sept	River Trade Terminal	Tuen Mun	B	2018-10-02
16	WT-RTT-07092018-9	Sept	River Trade Terminal	Tuen Mun	B	2018-10-02
17	WT-CFT-31082018-13	Aug	China Ferry Terminal	Yau Tsim Mong	A & B	2018-10-02
18	WT-LMC-04092018-10	Sept	Lo Wu Control Point	North	negative	2018-10-02
1	L10-35-140918-28	Sept		Yuen Long	negative	2018-10-09
2	L10-35-140918-45	Sept		Yuen Long	negative	2018-10-09
3	L10-30-100918-2	Sept		Tsuen Wan	negative	2018-10-09
4	L10-30-100918-3	Sept		Tsuen Wan	B	2018-10-09
5	L10-30-100918-3a	Sept		Tsuen Wan	B	2018-10-09
6	L10-17-120918-21	Sept		Yuen Long	B	2018-10-09
7	L10-17-120918-21a	Sept		Yuen Long	A	2018-10-09
8	L10-17-190918-21	Sept		Yuen Long	negative	2018-10-09
9	L10-17-190918-25	Sept		Yuen Long	negative	2018-10-09
10	L10-29-140918-27	Sept		Tsuen Wan	negative	2018-10-09
11	L10-29-210918-23	Sept		Tsuen Wan	A & B	2018-10-09
12	L10-29-210918-33	Sept		Tsuen Wan	negative	2018-10-09
13	L10-29-210918-36	Sept		Tsuen Wan	negative	2018-10-09
14	L10-44-210918-30	Sept		Islands	B	2018-10-09
1	WT-CFT-07092018-32	Sept	China Ferry Terminal	Yau Tsim Mong	B	2018-10-09
2	WT-SSS-06092018-19	Sept	Sheung Shui Slaughter House	North	B	2018-10-09
3	WT-DG-06092018-5	Sept	Dragonair Tower	Islands	A & B	2018-10-09
4	WT-KL-06092018-10	Sept	Kwo Lo Wan Road	Islands	A & B	2018-10-09
5	WT-KL-06092018-13	Sept	Kwo Lo Wan Road	Islands	A	2018-10-09
6	WT-KL-06092018-15	Sept	Kwo Lo Wan Road	Islands	A & B	2018-10-09
7	WT-KL-06092018-16	Sept	Kwo Lo Wan Road	Islands	A & B	2018-10-09
8	WT-F-20092018-1	Sept	Fire Station	Islands	A & B	2018-10-09
1	L10-44-140918-19	Sept		Islands	A	2018-10-16
2	L10-44-140918-23	Sept		Islands	negative	2018-10-16
3	L10-16-260918-2	Sept		Wong Tai Sin	negative	2018-10-16
4	L10-16-260918-58	Sept		Wong Tai Sin	B	2018-10-16
5	L10-06-041018-53	Oct		Eastern	negative	2018-10-16
1	L10-16-260918-56	Sept		Wong Tai Sin	negative	2018-10-23
2	L10-55-260918-4	Sept		Sha Tin	negative	2018-10-23
3	L10-55-260918-18	Sept		Sha Tin	A	2018-10-23
4	L10-55-260918-42	Sept		Sha Tin	negative	2018-10-23
5	L10-55-260918-42a	Sept		Sha Tin	A & B	2018-10-23
6	L10-01-270918-4	Sept		Sha Tin	B	2018-10-23
7	L10-01-270918-11	Sept		Sha Tin	B	2018-10-23
8	L10-01-270918-45	Sept		Sha Tin	A & B	2018-10-23
9	L10-01-270918-56	Sept		Sha Tin	B	2018-10-23
1	WT-SZB-10092018-19	Sept	Shenzhen Bay Control Point	North	A	2018-10-23
2	WT-SZB-10092018-46	Sept	Shenzhen Bay Control Point	North		2018-10-23	Insufficient extracted DNA
3	WT-SZB-10092018-4 7	Sept	Shenzhen Bay Control Point	North	negative	2018-10-23
4	WT-LOW-11092018-17	Sept	Lo Wu Control Point	North	A	2018-10-23
5	WT-CT5-12092018-l 7	Sept	Container Terminal 5	Kwai Tsing	negative	2018-10-23
6	WT-RC-13092018-8	Sept	Rambler Channel PCWA	Kwai Tsing	B	2018-10-23
7	WT-RC-13092018-14	Sept	Rambler Channel PCWA	Kwai Tsing	negative	2018-10-23
8	WT-KCT-13092018-31	Sept	Kai Tak Cruise Terminal	Kowloon City	A & B	2018-10-23
9	WT-CT4-19092018-3	Sept	Container Terminal 4	Kwai Tsing	A & B	2018-10-23
10	WT-WKS-17092018-14	Sept	West Kowloon Station	Yau Tsim Mong	A & B	2018-10-23
11	WT-LMC-11092018-12	Sept	Lok Ma Chau Control Point	Yuen Long	B	2018-10-23
12	WT-KL-20092018-15	Sept	Kwo Lo Wan Road	Islands	A & B	2018-10-23
13	WT-SZB-17092018-18	Sept	Shenzhen Bay Control Point	North	A & B	2018-10-23
14	WT-SZB-17092018-19	Sept	Shenzhen Bay Control Point	North	B	2018-10-23
15	WT-CT5- l 9092018-17	Sept	Container Terminal 5	Kwai Tsing	B	2018-10-23
16	WT-RC-20092018- 7	Sept	Rambler Channel PCWA	Kwai Tsing	B	2018-10-23
17	WT-RC-27092018-4	Sept	Rambler Channel PCWA	Kwai Tsing	B	2018-10-23
18	WT-SI-27092018-11	Sept	Stonecutters Island PCWA	Central & Western	negative	2018-10-23
1	L10-15-091018-21	Oct		Wong Tai Sin	A	2018-10-30
2	L10-11-021018-6	Oct		Yau Tsim Mong	B	2018-10-30
3	L10-11-021018-9	Oct		Yau Tsim Mong	A	2018-10-30
4	L10-11-021018-16	Oct		Yau Tsim Mong	B	2018-10-30
5	L10-11-021018-20	Oct		Yau Tsim Mong	A & B	2018-10-30
6	L10-11-021018-37	Oct		Yau Tsim Mong	A & B	2018-10-30
7	L10-11-021018-38	Oct		Yau Tsim Mong	A & B	2018-10-30
8	L10-49-051018-50	Oct		Wong Tai Sin	A & B	2018-10-30
9	L10-33-121018-3	Oct		Yuen Long	A & B	2018-10-30
10	L10-33-121018-26	Oct		Yuen Long	negative	2018-10-30
1	WT-SSS-20092018-10	Sept	Sheung Shui Slaughter House	North	A & B	2018-10-30
2	WT-SSS-20092018-19	Sept	Sheung Shui Slaughter House	North	A & B	2018-10-30
3	WT-HHCP-17092018-11	Sept	Hung Hom Control Point	Yau Tsim Mong	A & B	2018-10-30
4	WT-LMC-02102018-11	Oct	Lok Ma Chau Control Point	Yuen Long	negative	2018-10-30
5	WT-LSL-02102018-5	Oct	Lok Ma Chau Spur Line Control Point	Yuen Long	A	2018-10-30
6	WT-LSL-02102018-7	Oct	Lok Ma Chau Spur Line Control Point	Yuen Long	B	2018-10-30
	Total number of samples tested on October 2018				122
1	L10-09-051018-16	Oct		Yau Tsim Mong	B	2018-11-06
2	L10-09-121018-49	Oct		Yau Tsim Mong	negative	2018-11-06
3	L10-39-181018-40	Oct		Kwun Tong	A	2018-11-06
4	L10-33-191018-18	Oct		Yuen Long	B	2018-11-06
5	L10-40-191018-28	Oct		Kwai Tsing	A	2018-11-06
6	L10-50-151018-33	Oct		Kwai Tsing	B	2018-11-06
1	L10-29-251018-24	Oct		Tsuen Wan	negative	2018-11-13
2	L10-32-151018-29	Oct		Kowloon City	negative	2018-11-13
3	L1-45-101018-37	Oct		Sai Kung	A & B	2018-11-13
4	L10-44-251018-23	Oct		Islands	B	2018-11-13
5	L10-38-161018-46	Oct		Sai Kung	B	2018-11-13
1	WT-KL-11102018-10	Oct	Kwo Lo Wan Road	Islands	A & B	2018-11-13
1	WT-LMC-23102018-11	Oct	Lok Ma Chau Control Point	Yuen Long	B	2018-11-20
	Total number of samples tested on November 2018				13
1	L10-36-251018-7	Oct		Sai Kung	A & B	2018-12-18
2	L10-01-021118-1	Nov		Sha Tin	negative	2018-12-18
3	L10-01-021118-49	Nov		Sha Tin	negative	2018-12-18
4	L10-07-091118-28	Nov		Wan Chai	A	2018-12-18
5	L10-56-121118-6	Nov		Tsuen Wan	A & B	2018-12-18
6	L10-05-061118-13	Nov		Wan Chai		2018-12-18	Insufficient extracted DNA
7	L10-56-071118-35	Nov		Tuen Mun	A & B	2018-12-18
8	L10-17-121118-22	Nov		Yuen Long	A & B	2018-12-18
9	L10-17-191118-20	Nov		Yuen Long	A	2018-12-18
10	L10-54-121118-14	Nov		Kwai Tsing	A	2018-12-18
11	L10-54-191118-21	Nov		Kwai Tsing	negative	2018-12-18
12	L10-08-231118-4	Nov		Islands	A	2018-12-18
1	WT-SSS-01112018-3	Nov	Sheung Shui Slaughter House	North	A & B	2018-12-18
2	WT-WKS-12112018-41	Nov	West Kowloon Station	Yau Tsim Mong	A & B	2018-12-18
	Total number of samples tested on December 2018				13
	Total number of samples tested on January 2019				0
1	L10-51-061118-37	Nov		Yau Tsim Mong	B	2019-02-27
2	L10-26-141118-8	Nov		Kwun Tong	A & B	2019-02-27
3	L10-05-041218-48	Dec		Wan Chai	A & B	2019-02-27
4	L10-05-110219-33	Feb		Wan Chai	B	2019-02-27
	Total number of samples tested on February 2019				4
	Total number of samples tested on March 2019				0
1	L10-39-140319-53	2019-03-01		Southern	negative	2019-04-15
2	L10-18-110319-52	2019-03-01		Kwun Tong	A & B	2019-04-15
3	L10-17-180319-14	2019-03-01		Yuen Long	A & B	2019-04-15
4	L10-30-20032019-09	2019-03-01		Tsuen Wan	B	2019-04-15
5	L10-45-220319-30	2019-03-01		Sai Kung	A & B	2019-04-15
6	L10-39-210319-28	2019-03-01		Wong Tai Sin	A & B	2019-04-15
7	L10-15-260319-9	2019-03-01		Wong Tai Sin	A	2019-04-15
8	L10-15-260319-10	2019-03-01		Wong Tai Sin	A & B	2019-04-15
1	L10-06-010419-15	2019-04-01		Eastern	A	2019-04-30
2	L10-55-260319-1	2019-03-01		Sha Tin	B	2019-04-30
3	L10-07-260319-23	2019-03-01		Wan Chai	A	2019-04-30
4	L10-04-020419-26	2019-04-01		Sha Tin	B	2019-04-30
5	L10-04-020419-36	2019-04-01		Sha Tin	negative	2019-04-30
6	L10-04-020419-48	2019-04-01		Sha Tin	B	2019-04-30
7	L10-04-020419-60	2019-04-01		Sha Tin	negative	2019-04-30
8	L10-04-020419-62	2019-04-01		Sha Tin	A	2019-04-30
9	L10-03-260319-44	2019-03-01		Eastern	B	2019-04-30
10	L10-03-260319-45	2019-03-01		Eastern	B	2019-04-30
11	L10-15-020419-32	2019-04-01		Wong Tai Sin	A	2019-04-30
12	L10-19-030419-6	2019-04-01		Tai Po	negative	2019-04-30
13	L10-19-030419-31	2019-04-01		Tai Po	negative	2019-04-30
14	L10-19-030419-55	2019-04-01		Tai Po	negative	2019-04-30
15	L10-18-260319-3	2019-03-01		Southern	B	2019-04-30
16	L10-18-260319-22	2019-03-01		Southern	B	2019-04-30
17	L10-14-080419-13	2019-04-01		Tuen Mun	negative	2019-04-30
18	L10-14-080419-56	2019-04-01		Tuen Mun	B	2019-04-30
19	L10-06-080419-23	2019-04-01		Eastern	B	2019-04-30
20	L10-06-080419-24	2019-04-01		Eastern	negative	2019-04-30
21	L10-06-080419-37	2019-04-01		Eastern	A	2019-04-30
22	L10-06-080419-50	2019-04-01		Eastern	A	2019-04-30
23	L10-08-080419-01	2019-04-01		Tuen Mun	B	2019-04-30
24	L10-08-080419-26	2019-04-01		Tuen Mun	B	2019-04-30
25	L10-20-030419-38	2019-04-01		North	B	2019-04-30
26	L10-20-100419-11	2019-04-01		North	A	2019-04-30
27	L10-25-010419-21	2019-04-01		Tsuen Wan	A & B	2019-04-30
28	L10-25-080419-21	2019-04-01		Tsuen Wan	A	2019-04-30
29	L10-31-040419-53	2019-04-01		Central & Western	negative	2019-04-30
30	L10-35-040419-35	2019-04-01		Yuen Long	A	2019-04-30
31	L10-33-110419-40	2019-04-01		Yuen Long	negative	2019-04-30
32	L10-57-010419-44	2019-04-01		Tuen Mun	B	2019-04-30
33	L10-34-110419-53	2019-04-01		Tsuen Wan	A & B	2019-04-30
34	L10-34-040419-53	2019-04-01		Tsuen Wan	A & B	2019-04-30
1	WT-T-27032019-12	2019-03-01	Scenic Road	Islands	B	2019-04-30
2	WT-F-28032019-1	2019-03-01	Fire Station	Islands	B	2019-04-30
3	WT-LSL-02042019-4	2019-04-01	Lok Ma Chau Spur Line Control Point	Yuen Long	A & B	2019-04-30
	Total number of samples tested on April 2019				45
1	L10-39-160419-16	2019-04-01		Kwun Tong	A & B	2019-05-15
2	L10-51-010419-23	2019-04-01		Yau Tsim Mong	B	2019-05-15
3	L10-10-030419-1	2019-04-01		Kowloon City	B	2019-05-15
4	L10-10-030419-16	2019-04-01		Kowloon City	B	2019-05-15
5	L10-10-030419-18	2019-04-01		Kowloon City	B	2019-05-15
6	L10-51-080419-10	2019-04-01		Yau Tsim Mong	negative	2019-05-15
7	L10-51-080419-23	2019-04-01		Yau Tsim Mong	A & B	2019-05-15
8	L10-10-100419-26	2019-04-01		Kowloon City	A	2019-05-15
9	L10-10-100419-30	2019-04-01		Kowloon City	B	2019-05-15
10	L10-37-100419-54	2019-04-01		Kwai Tsing	A & B	2019-05-15
11	L10-41-160419-27	2019-04-01		Wong Tai Sin	A	2019-05-15
12	L10-47-100419-12	2019-04-01		Kwai Tsing	A	2019-05-15
13	L10-47-170419-5	2019-04-01		Kwai Tsing	A	2019-05-15
14	L10-47-170419-18	2019-04-01		Kwai Tsing		2019-05-15	Insufficient extracted DNA
15	L10-47-170419-24	2019-04-01		Kwai Tsing	A	2019-05-15
16	L10-30-170419-14	2019-04-01		Tsuen Wan	A & B	2019-05-15
17	L10-12-180419-8	2019-04-01		Kowloon City	A & B	2019-05-15
18	L10-33-180419-10	2019-04-01		Yuen Long	A	2019-05-15
19	L10-33-180419-11	2019-04-01		Yuen Long	negative	2019-05-15
20	L10-33-180419-13	2019-04-01		Yuen Long	A	2019-05-15
21	L10-33-180419-40	2019-04-01		Yuen Long	A & B	2019-05-15
22	L10-33-180419-61	2019-04-01		Yuen Long	negative	2019-05-15
23	L10-44-230419-33	2019-04-01		Islands	A	2019-05-15
24	L10-32-170419-2	2019-04-01		Kowloon City	negative	2019-05-15
25	L10-29-160419-49	2019-04-01		Tsuen Wan	B	2019-05-15
26	L10-29-230419-36	2019-04-01		Tsuen Wan	B	2019-05-15
27	L10-26-230419-17	2019-04-01		Kwun Tong	negative	2019-05-15
28	L10-43-160419-10	2019-04-01		Sham Shui Po	A	2019-05-15
29	L10-43-230419-46	2019-04-01		Sham Shui Po	A	2019-05-15
30	L10-43-230419-47	2019-04-01		Sham Shui Po	A	2019-05-15
31	Wol-53-030419-24	2019-04-01		Central & Western	negative	2019-05-15
32	Wol-53-030419-30	2019-04-01		Central & Western	A & B	2019-05-15
33	Wol-53-100419-27	2019-04-01		Central & Western	A	2019-05-15
34	QT-16-010419-2	2019-04-01		Wong Tai Sin	A & B	2019-05-15
35	QT-16-010419-9	2019-04-01		Wong Tai Sin	A	2019-05-15
36	QT-16-010419-12	2019-04-01		Wong Tai Sin	A	2019-05-15
37	QT-16-010419-47	2019-04-01		Wong Tai Sin	A & B	2019-05-15
38	QT-16-010419-49	2019-04-01		Wong Tai Sin	A & B	2019-05-15
39	QT-16-010419-51	2019-04-01		Wong Tai Sin	B	2019-05-15
40	QT-16-010419-66	2019-04-01		Wong Tai Sin	A & B	2019-05-15
41	QT-16-010419-15	2019-04-01		Central & Western	A & B	2019-05-15
42	QT-16-010419-22	2019-04-01		Central & Western	B	2019-05-15
43	QT-16-010419-24	2019-04-01		Central & Western	A & B	2019-05-15
44	QT-16-010419-30	2019-04-01		Central & Western	negative	2019-05-15
45	L10-06-290419-23	2019-04-01		Eastern	A	2019-05-15
46	L10-06-290419-37	2019-04-01		Eastern	negative	2019-05-15
47	L10-24-260419-51	2019-04-01		Eastern	A & B	2019-05-15
48	L10-02-260419-13	2019-04-01		Sha Tin	A & B	2019-05-15
49	L10-02-260419-17	2019-04-01		Sha Tin	A	2019-05-15
50	L10-02-260419-18	2019-04-01		Eastern	B	2019-05-15
1	WT-KL-04042019-11	2019-04-01	Kwo Lo Wan Road	Islands	A & B	2019-05-15
2	WT-CC-09042019-9	2019-04-01	Cathay Pacific City	Islands	A & B	2019-05-15
3	WT-WKCP-01042019-42	2019-04-01	Express Rail Link West Kowloon Control Point	Yau Tsim Mong	B	2019-05-15
4	WT-LMC-09042019-3	2019-04-01	Container Terminal 7	Kwai Tsing	A & B	2019-05-15
5	WT-SSS-04042019-19	2019-04-01	Lok Ma Chau Control Point	Yuen Long	A & B	2019-05-15
6	WT-T-17042019-12	2019-04-01	Scenic Road	Islands	A & B	2019-05-15
7	WT-F-18042019-1	2019-04-01	Fire Station	Islands	A & B	2019-05-15
8	WT-F-18042019-2	2019-04-01	Fire Station	Islands	A & B	2019-05-15
9	WT-X-18042019-9	2019-04-01	Scenic Road	Islands	A & B	2019-05-15
10	WT-X-18042019-16	2019-04-01	Catering Road East	Islands	B	2019-05-15
11	WT-X-18042019-17	2019-04-01	Catering Road East	Islands	A	2019-05-15
12	WT-SP-18042019-20	2019-04-01	South Perimeter Road	Islands	B	2019-05-15
13	WT-SP-18042019-21	2019-04-01	South Perimeter Road	Islands	A & B	2019-05-15
14	WT-X-25042019-7	2019-04-01	Scenic Road	Islands	A & B	2019-05-15
15	WT-KL-18042019-13	2019-04-01	Kwo Lo Wan Road	Islands	A & B	2019-05-15
16	WT-SP-25042019-46	2019-04-01	Chun Wan Road	Islands	negative	2019-05-15
	Total number of samples tested on May 2019				65
	Total number of tested samples				1582

## Sheet: Table S4 a-f
	Table S4a. Monthly number of tested samples between 2018 and 2019
		Apr (2018)	May (2018)	Jun (2018)	Jul (2018)	Aug (2018)	Sept (2018)	Oct (2018)	Nov (2018)	Dec (2018)	Jan (2019)	Feb (2019)	Mar (2019)	Apr (2019)	Total
	Zika samples	3	170	177	408	137	45	6	2	0	0	0	3	33	984
	Dengue samples	0	0	30	276	218	7	0	0	0	0	0	0	0	531
	Wolbachia samples	8	184	222	740	184	90	28	14	1	0	1	16	94	1582
	Table S4b. Monthly number of different Wolbachia infection frequency between 2018 and 2019
		Apr (2018)	May (2018)	Jun (2018)	Jul (2018)	Aug (2018)	Sept (2018)	Oct (2018)	Nov (2018)	Dec (2018)	Jan (2019)	Feb (2019)	Mar (2019)	Apr (2019)	Total (%)
	wAlbA	7	42	57	164	36	16	5	4	0	0	0	2	25	358 (22.6)
	wAlbB	0	19	62	175	57	22	9	1	0	0	1	8	21	375 (23.7)
	Both	0	97	81	270	55	24	8	6	1	0	0	5	30	577 (36.5)
	Negative	1	26	22	131	36	28	6	3	0	0	0	1	18	272 (17.2)
	Total	8	184	222	740	184	90	28	14	1	0	1	16	94	1582
	Table S4c. Monthly number of tested samples from Hong Kong 18 districts between 2018 and 2019
		Apr (2018)	May (2018)	Jun (2018)	Jul (2018)	Aug (2018)	Sept (2018)	Oct (2018)	Nov (2018)	Dec (2018)	Jan (2019)	Feb (2019)	Mar (2019)	Apr (2019)	Total
	Central and Western	0	11	16	47	6	3	0	0	0	0	0	0	8	91
	Eastern	2	2	0	27	1	0	1	0	0	0	0	2	9	44
	Islands	2	28	50	45	38	12	2	1	0	0	0	2	14	194
	Kowloon City	0	6	15	32	0	1	1	0	0	0	0	0	7	62
	Kwai Tsing	0	6	14	107	18	10	2	2	0	0	0	0	5	164
	Kwun Tong	1	15	23	35	0	0	1	1	0	0	0	1	2	79
	North	1	37	29	70	26	16	0	1	0	0	0	0	2	182
	Southern	0	3	8	16	1	0	0	0	0	0	0	3	0	31
	Sham Shui Po	0	2	4	8	2	0	0	0	0	0	0	0	3	19
	Sai Kung	0	20	16	9	8	0	3	0	0	0	0	1	0	57
	Sha Tin	1	4	0	75	19	13	0	2	0	0	0	1	7	122
	Tuen Mun	0	3	3	31	15	6	0	1	0	0	0	0	5	64
	Tai Po	0	4	5	14	2	4	0	0	0	0	0	0	3	32
	Tsuen Wan	0	6	6	46	29	8	1	1	0	0	0	1	7	105
	Wan Chai	0	0	3	44	0	0	0	1	1	0	1	1	0	51
	Wong Tai Sin	1	21	14	42	4	3	2	0	0	0	0	3	9	99
	Yuen Long	0	7	3	41	11	11	7	2	0	0	0	1	9	92
	Yau Tsim Mong	0	9	13	51	4	3	8	2	0	0	0	0	4	94
	Total	8	184	222	740	184	90	28	14	1	0	1	16	94	1582
	Table S4d. Number of different types of infection frequency across HK's 18 districts							Table S4e. Number of total infection frequency across HK's 18 districts
		wAlbA (%)	wAlbB (%)	Both (%)	Negative (%)	Tatol				Wolbachia-infected (%)		not infected (%)
	Central and Western	11 (12.1)	19 (20.9)	47 (51.6)	14 (15.4)	91 (5.8)		Central and Western		77 (84.6)		14 (15.4)
	Eastern	9 (20.5)	13 (29.5)	15 (34.1)	7 (15.9)	44 (2.8)		Eastern		37 (84.1)		7 (15.9
	Islands	50 (25.8)	47 (24.2)	69 (35.6)	28 (14.4)	194 (12.3)		Islands		166 (85.6)		28 (14.4)
	Kowloon City	13 (21.0)	20 (32.3)	21 (33.9)	8 (12.9)	62 (3.9)		Kowloon City		54 (87.1)		8 (12.9)
	Kwai Tsing	37 (22.6)	47 (28.7)	58 (35.4)	22 (13.4)	164 (10.4)		Kwai Tsing		142 (86.6)		22 (13.4)
	Kwun Tong	16 (20.3)	17 (21.5)	42 (53.2)	4 (5.1)	79 (5.0)		Kwun Tong		75 (94.9)		4 (5.1)
	North	54 (29.7)	33 (18.1)	70 (38.5)	25 (13.7)	182 (11.5)		North		157 (86.3)		25 (13.7)
	Southern	9 (29.0)	10 (32.3)	9 (29.0)	3 (9.7)	31 (2.0)		Southern		28 (90.3)		3 (9.7)
	Sham Shui Po	9 (47.4)	3 (15.8)	5 (26.3)	2 (10.5)	19 (1.2)		Sham Shui Po		17 (89.5)		2 (10.5)
	Sai Kung	8 (14.0)	9 (15.8)	34 (59.6)	6 (10.5)	57 (3.6)		Sai Kung		51 (89.5)		6 (10.5)
	Sha Tin	26 (21.3)	28 (23.0)	43 (35.2)	25 (20.5)	122 (7.7)		Sha Tin		97 (79.5)		25 (20.5)
	Tuen Mun	17 (26.6)	16 (25.0)	14 (21.9)	17 (26.6)	64 (4.0)		Tuen Mun		47 (73.4)		17 (26.6)
	Tai Po	9 (28.1)	4 (12.5)	5 (15.6)	14 (43.8)	32 (2.0)		Tai Po		18 (56.3)		14 (43.8)
	Tsuen Wan	13 (12.4)	34 (32.4)	36 (34.3)	22 (21.0)	105 (6.6)		Tsuen Wan		83 (79.0)		22 (21.0)
	Wan Chai	14 (27.5)	10 (19.6)	19 (37.3)	8 (15.7)	51 (3.2)		Wan Chai		43 (84.3)		8 (15.7)
	Wong Tai Sin	24 (24.2)	17 (17.2)	40 (40.4)	18 (18.2)	99 (6.3)		Wong Tai Sin		81 (81.8)		18 (18.2)
	Yuen Long	16 (17.4)	23 (25.0)	16 (17.4)	37 (40.2)	92 (5.8)		Yuen Long		55 (59.8)		37 (40.2)
	Yau Tsim Mong	23 (24.5)	25 (26.6)	34 (36.2)	12 (12.8)	94 (5.9)		Yau Tsim Mong		82 (87.2)		12 (12.8)
	Total	358 (22.6)	375 (23.7)	577 (36.5)	272 (17.2)	1582		Total		1,310 (82.8)		272 (17.2)
	Table S4f. Number of different types of infection frequency across three separated sites
			wAlbA (%)	wAlbB (%)	Both (%)	Negative (%)	Total
	Hong Kong Island		43 (19.8)	52 (24.0)	90 (41.5)	32 (14.8)	217 (13.7)
	Islands		50 (25.8)	47 (24.2)	69 (35.6)	28 (14.4)	194 (12.3)
	New territiries & Kowloon		265 (22.6)	276 (23.6)	418 (35.7)	212 (18.1)	1171 (74.0)

## Sheet: Table S5
							S5. Chi-square analysis between total infection frequency and three sites
	Null hypothesis: The total infection frequency of that sites is randomly distributed.
	Alternative hypothesis: The total infection frequency of that sites is not randomly distributed.																																SL = 0.01	SL = 0.001
																																Criticl Value	6.635	10.828
	True value of 18 districts							True value (O1)							Expected value (E1)						Chi-square value (X12 = (O1-E1)^/E1)						Chi-square value (X12)		1.21832	(df = 1, p < 0.05)			p < 0.01	p < 0.01
		Infected		not infected		Total			infected		not infected		Total			infected		not infected				infected		not infected			Therefore, the null hypothesis is accepted
	Central and Western	77		14		91		Hong Kong Island	185		32		217		Hong Kong Island	178.808		38.192			Hong Kong Island	0.214425		1.0039
	Eastern	37		7		44		Infection frequency of other 2 sites	1125 (82.4%)		240 (17.6%)		1365
	Islands	166		28		194
	Kowloon City	54		8		62		True value (O2)							Expected value (E2)						Chi-square value (X22 = (O2-E2)^/E2)						Chi-square value (X22)		1.34172	(df = 1, p < 0.05)			p < 0.01	p < 0.01
	Kwai Tsing	142		22		164			infected		not infected		Total			infected		not infected				infected		not infected			Therefore, the null hypothesis is accepted
	Kwun Tong	75		4		79		Islands	166		28		194		Islands	159.856		34.144			Islands	0.236142		1.10557
	North	157		25		182		Infection frequency of other 2 sites	1144 (82.4%)		244 (17.6%)		1388
	Southern	28		3		31
	Sham Shui Po	17		2		19		True value (O3)							Expected value (E3)						Chi-square value (X32 = (O3-E3)^/E3)						Chi-square value (X32)		11.5324	(df = 1, p > 0.05)			p > 0.01	p > 0.01
	Sai Kung	51		6		57			infected		not infected		Total			infected		not infected				infected		not infected			Therefore, the null hypothesis is rejected
	Sha Tin	97		25		122		New territories & Kowloon	959		212		1171		New territories & Kowloon	1000.03		170.966			New territories & Kowloon	1.68373		9.84868
	Tuen Mun	47		17		64		Infection frequency of other 2 sites	351 (85.4%)		60 (14.6%)		411
	Tai Po	18		14		32
	Tsuen Wan	83		22		105
	Wan Chai	43		8		51		Therefore, the total infection frequency of New territories was not randomly distributed.
	Wong Tai Sin	81		18		99
	Yuen Long	55		37		92
	Yau Tsim Mong	82		12		94
	Total	1310		272		1582

## Sheet: Table S6
							S6. Chi-square analysis between different infection types and New territories & Kowloon
	Null hypothesis: The different infection types of New territories & Kowloon is randomly distributed.
	Alternative hypothesis: The different infection types of New territories & Kowloon is not randomly distributed.																									SL = 0.01	SL = 0.001
																									Criticl Value	11.345	16.266
	True value (O)							Expected value (E)						Chi-square value (X2 = (O-E)^/E)						Chi-square value (X2)		12.7164	(df = 3, p > 0.05)			p > 0.01	p < 0.01
		wAlbA	wAlbB	both	negative	Total			wAlbA	wAlbB	both	negative			wAlbA	wAlbB	both	negative		Therefore, the null hypothesis is rejected
	New territories & Kowloon	265	276	418	212	1171		New territiroes & Kowloon	264.646	282.211	453.177	170.966		New territories & Kowloon	0.000473523	0.136694	2.73055	9.84868
	infecyion frequency of other 2 sites	93 (22.6%)	99 (24.1%)	159 (38.7%)	60 (14.6%)	411

## Sheet: Table S7
							S7. Chi-square anaylsis between total infection frequency and 18 districts
	Null hypothesis: The total infection frequency of that district is randomly distributed.
	Alternative hypothesis: The total infection frequency of that district is not randomly distributed.																									SL = 0.01	SL = 0.001
																									Criticl Value	6.635	10.828
	True value (O1)							Expected value (E1)						Chi-square value (X12 = (O1-E1)^/E1)						Chi-square value (X22)		0.233347	(df = 1, p < 0.05)			p < 0.01	p < 0.001
		Infected		not infected		Total			Infected		not infected				Infected		not infected			Therefore, the null hypothesis is accepted
	Central and Western	77		14		91		Central and Western	75.257		15.743			Central and Western	0.040369		0.192978
	Infection frequency of other 17 districts	1233 (82.7%)		258 (17.3%)		1491
	True value (O2)							Expected value (E2)						Chi-square value (X22 = (O2-E2)^/E2)						Chi-square value (X22)		0.047829	(df = 1, p < 0.05)			p < 0.01	p < 0.001
		Infected		not infected		Total			Infected		not infected				Infected		not infected			Therefore, the null hypothesis is accepted
	Eastern	37		7		44		Eastern	36.564		7.568			Eastern	0.00519899		0.04263
	Infection frequency of other 17 districts	1273 (83.1%)		265 (17.2)		1538
	True value (O3)							Expected value (E3)						Chi-square value (X32 = (O3-E3)^/E3)						Chi-square value (X32)		1.34172	(df = 1, p < 0.05)			p < 0.01	p < 0.001
		Infected		not infected		Total			Infected		not infected				Infected		not infected			Therefore, the null hypothesis is accepted
	Islands	166		28		194		Islands	159.856		34.144			Islands	0.236142		1.10557
	Infection frequency of other 17 districts	1144 (82.4%)		244 (17.6%)		1388
	True value (O4)							Expected value (E4)						Chi-square value (X42 = (O4-E4)^/E4)						Chi-square value (X42)		0.872297	(df = 1, p < 0.05)			p < 0.01	p < 0.001
		Infected		not infected		Total			Infected		not infected				Infected		not infected			Therefore, the null hypothesis is accepted
	Kowloon City	54		8		62		Kowloon City	51.212		10.788			Kowloon City	0.15178		0.720518
	Infection frequency of other 17 districts	1256 (82.6%)		264 (17.4%)		1520
	True value (O5)							Expected value (E5)						Chi-square value (X52 = (O5-E5)^/E5)						Chi-square value (X52)		1.98094	(df = 1, p < 0.05)			p < 0.01	p < 0.001
		Infected		not infected		Total			Infected		not infected				Infected		not infected			Therefore, the null hypothesis is accepted
	Kwai Tsing	142		22		164		Kwai Tsing	135.136		28.864			Kwai Tsing	0.348645		1.63229
	Infection frequency of other 17 districts	1168 (82.4%)		250 (17.6%)		1418
	True value (O6)							Expected value (E6)						Chi-square value (X62 = (O6-E6)^/E6)						Chi-square value (X62)		8.7589	(df = 1, p > 0.05)			p > 0.01	p < 0.001
		Infected		not infected		Total			Infected		not infected				Infected		not infected			Therefore, the null hypothesis is rejected
	Kwun Tong	75		4		79		Kwun Tong	64.938		14.062			Kwun Tong	1.55908		7.19982
	Infection frequency of other 17 districts	1235 (82.2%)		268 (17.8%)		1503
	True value (O7)							Expected value (E7)						Chi-square value (X72 = (O7-E7)^/E7)						Chi-square value (X72)		1.87347	(df = 1, p < 0.05)			p < 0.01	p < 0.001
		Infected		not infected		Total			Infected		not infected				Infected		not infected			Therefore, the null hypothesis is accepted
	North	157		25		182		North	149.968		32.032			North	0.329731		1.54374
	Infection frequency of other 17 districts	1153 (82.4%)		247 (17.6%)		1400
	True value (O8)							Expected value (E8)						Chi-square value (X82 = (O8-E8)^/E8)						Chi-square value (X82)		1.25897	(df = 1, p < 0.05)			p < 0.01	p < 0.001
		Infected		not infected		Total			Infected		not infected				Infected		not infected			Therefore, the null hypothesis is accepted
	Southern	28		3		31		Southern	25.637		5.363			Southern	0.217801		1.04117
	Infection frequency of other 17 districts	1282 (82.7%)		269 (17.3%)		1551
	True value (O9)							Expected value (E9)						Chi-square value (X92 = (O9-E9)^/E9)						Chi-square value (X92)		0.609329	(df = 1, p < 0.05)			p < 0.01	p < 0.001
		Infected		not infected		Total			Infected		not infected				Infected		not infected			Therefore, the null hypothesis is accepted
	Sham Shui Po	17		2		19		Sham Shui Po	15.713		3.287			Sham Shui Po	0.105414		0.503915
	Infection frequency of other 17 districts	1293 (82.7%)		270 (17.3%)		1563
	True value (O10)							Expected value (E10)						Chi-square value (X102 = (O10-E10)^/E10)						Chi-square value (X102)		1.87381	(df = 1, p < 0.05)			p < 0.01	p < 0.001
		Infected		not infected		Total			Infected		not infected				Infected		not infected			Therefore, the null hypothesis is accepted
	Sai Kung	51		6		57		Sai Kung	47.082		9.918			Sai Kung	0.326042		1.54776
	Infection frequency of other 17 districts	1259 (82.6%)		266 (17.4%)		1525
	True value (O11)							Expected value (E11)						Chi-square value (X112 = (O11-E11)^/E11)						Chi-square value (X112)		1.12072	(df = 1, p < 0.05)			p < 0.01	p < 0.001
		Infected		not infected		Total			Infected		not infected				Infected		not infected			Therefore, the null hypothesis is accepted
	Sha Tin	97		25		122		Sha Tin	101.382		20.618			Sha Tin	0.189402		0.931318
	Infection frequency of other 17 districts	1213 (83.1%)		247 (16.9%)		1460
	True value (O12)							Expected value (E12)						Chi-square value (X122 = (O12-E12)^/E12)						Chi-square value (X122)		4.17563	(df = 1, p > 0.05)			p < 0.01	p < 0.001
		Infected		not infected		Total			Infected		not infected				Infected		not infected			Therefore, the null hypothesis is rejected
	Tuen Mun	47		17		64		Tuen Mun	53.248		10.88			Tuen Mun	0.733126		3.4425
	Infection frequency of other 17 districts	1263 (83.2%)		255 (17.0%)		1518
	True value (O13)							Expected value (E13)						Chi-square value (X132 = (O13-E13)^/E13)						Chi-square value (X132)		17.0379	(df = 1, p > 0.05)			p > 0.01	p > 0.001
		Infected		not infected		Total			Infected		not infected				Infected		not infected			Therefore, the null hypothesis is rejected
	Tai Po	18		14		32		Tai Po	26.688		5.312			Tai Po	2.82829		14.2096
	Infection frequency of other 17 districts	1292 (83.4%)		258 (16.6%)		1550
	True value (O14)							Expected value (E14)						Chi-square value (X142 = (O14-E14)^/E14)						Chi-square value (X142)		1.22778	(df = 1, p < 0.05)			p < 0.01	p < 0.001
		Infected		not infected		Total			Infected		not infected				Infected		not infected			Therefore, the null hypothesis is accepted
	Tsuen Wan	83		22		105		Tsuen Wan	87.255		17.745			Tsuen Wan	0.207496		1.02029
	Infection frequency of other 17 districts	1227 (83.1%)		250 (16.9%)		1477
	True value (O15)							Expected value (E15)						Chi-square value (X152 = (O15-E15)^/E15)						Chi-square value (X152)		0.0820551	(df = 1, p < 0.05)			p < 0.01	p < 0.001
		Infected		not infected		Total			Infected		not infected				Infected		not infected			Therefore, the null hypothesis is accepted
	Wan Chai	43		8		51		Wan Chai	42.228		8.772			Wan Chai	0.0141135		0.0679416
	Infection frequency of other 17 districts	1267 (82.8%)		264 (17.2%)		1531
	True value (O16)							Expected value (E16)						Chi-square value (X162 = (O16-E16)^/E16)						Chi-square value (X162)		0.0817322	(df = 1, p < 0.05)			p < 0.01	p < 0.001
		Infected		not infected		Total			Infected		not infected				Infected		not infected			Therefore, the null hypothesis is accepted
	Wong Tai Sin	81		18		99		Wong Tai Sin	82.071		16.929			Wong Tai Sin	0.0139762		0.067756
	Infection frequency of other 17 districts	1229 (82.9%)		254 (17.1%)		1483
	True value (O17)							Expected value (E17)						Chi-square value (X172 = (O17-E17)^/E17)						Chi-square value (X172)		41.2304	(df = 1, p > 0.05)			p > 0.01	p > 0.001
		Infected		not infected		Total			Infected		not infected				Infected		not infected			Therefore, the null hypothesis is rejected
	Yuen Long	55		37		92		Yuen Long	77.464		14.536			Yuen Long	6.5144		34.716
	Infection frequency of other 17 districts	1255 (84.2%)		235 (15.8%)		1490
	True value (O18)							Expected value (E18)						Chi-square value (X182 = (O18-E18)^/E18)						Chi-square value (X182)		1.20816	(df = 1, p < 0.05)			p < 0.01	p < 0.001
		Infected		not infected		Total			Infected		not infected				Infected		not infected			Therefore, the null hypothesis is accepted
	Yau Tsim Mong	82		12		94		Yau Tsim Mong	81.404		16.45			Yau Tsim Mong	0.00436362		1.2038
	Infection frequency of other 17 districts	1228 (86.6%)		260 (17.5%)		1488
	Therefore, the total infection frequency of 4 districts (Kwun Tong, Tai Po, Yuen Long) were not randomly distributed.

## Sheet: Table S8
							S8. Chi-square anaylsis between different infection types and four districts
	Null hypothesis: The different infection types of that district is randomly distributed.
	Alternative hypothesis: The different infection types of that district is not randomly distributed.
																										SL = 0.01	SL = 0.001
																									Criticl Value	11.345	16.266
	True value (O1)							Expected value (E1)						Chi-square value (X12 = (O1-E1)^/E1)						Chi-square value (X12)		14.4435	(df = 3, p > 0.05)			p > 0.01	p < 0.001
		wAlbA	wAlbB	both	negative	Total			wAlbA	wAlbB	both	negative			wAlbA	wAlbB	both	negative		Therefore, the null hypothesis is rejected
	Kwun Tong	16	17	42	4	79		Kwun Tong	18.012	18.802	28.124	14.062		Kwun Tong	0.224747	0.172705	6.84623	7.19982
	Infection frequency of other 17 districts	342 (22.8%)	358 (23.8%)	535 (35.6%)	268 (17.8%)	1503
	True value (O2)							Expected value (E2)						Chi-square value (X22 = (O2-E2)^/E2)						Chi-square value (X22)		8.26049	(df = 3, p > 0.05)			p < 0.01	p < 0.001
		wAlbA	wAlbB	both	negative	Total			wAlbA	wAlbB	both	negative			wAlbA	wAlbB	both	negative		Therefore, the null hypothesis is rejected
	Tuen Mun	17	16	14	17	64		Tuen Mun	14.4	15.104	22.784	10.304		Tuen Mun	0.469444	0.0531525	3.38653	4.35136
	Infection frequency of other 17 districts	341 (22.5%)	359(23.6%)	563 (35.6%)	255 (16.1%)	1518
	True value (O3)							Expected value (E3)						Chi-square value (X32 = (O3-E3)^/E3)						Chi-square value (X32)		20.8156	(df = 3, p > 0.05)			p > 0.01	p > 0.001
		wAlbA	wAlbB	both	negative	Total			wAlbA	wAlbB	both	negative			wAlbA	wAlbB	both	negative		Therefore, the null hypothesis is rejected
	Tai Po	9	4	5	14	32		Tai Po	7.2	7.52	11.808	5.216		Tai Po	0.45	1.64766	3.92521	14.7927
	Infection frequency of other 17 districts	349 (22.5%)	371 (23.5%)	573 (36.9%)	258 (16.3%)	1550
	True value (O4)							Expected value (E4)						Chi-square value (X42 = (O4-E4)^/E4)						Chi-square value (X172)		46.1156	(df = 3, p > 0.05)			p > 0.01	p > 0.001
		wAlbA	wAlbB	both	negative	Total			wAlbA	wAlbB	both	negative			wAlbA	wAlbB	both	negative		Therefore, the null hypothesis is rejected
	Yuen Long	16	23	16	37	92		Yuen Long	21.16	21.712	34.684	14.536		Yuen Long	1.2583	0.0764068	10.0649	34.716
	Infection frequency of other 17 districts	342 (23.0%)	352 (23.6%)	561 (37.7%)	235 (15.8%)	1490
